# Supplementary material for: Role of PD-L1 in mediating the effect of lipid on ulcerative colitis: a mediation Mendelian randomization study
Source: Front Genet. 2025 Feb 17;16:1390605. doi: 10.3389/fgene.2025.1390605 (PMC11872926; doi:10.3389/fgene.2025.1390605)
Supplement: Supplementary file 2 [file DataSheet1.xlsx]

## Sheet: Table legend
Supplementary Table
No.	Title
Table S1	The instrumental variables of lipids.
Table S2	The Association Between Lipids and UC. (IVW, MR Egger, Weighted median, Simple mode, and Weighted mode)
Table S3	Heterogeneity and pleiotropy tests of instrument effects (lipid traits).
Table S4	The Association Between Lipids and UC. (Bayesian weighting method)
Table S5	The instrumental variables of inflammatory factors.
Table S6	Heterogeneity and pleiotropy tests of instrument effects. (inflammatory factors)
Table S7	The Association Between Inflammatory Factors and UC.
Table S8	The Association Between Lipidomes and Inflammatory Factors. (IVW)_Mediators selection.
Table S9	The Association Between Lipid (Sterol ester (27:1/20:4) levels) and Inflammatory Factors. (IVW, MR Egger, Weighted median, Simple mode, and Weighted mode)
Table S10	Heterogeneity and pleiotropy tests of instrument effects ( Inflammatory Factors).
Table S11	Results of reverse MR analysis between UC and Sterol esters.
Table S12	Heterogeneity and pleiotropy tests of instrument effects. (UC)

## Sheet: Table S1
Table S1. The instrumental variables of lipids.
SNP	Chromosome	Base_pair_location	Effect_allele	Other_allele	Beta	Standard_error	Effect_allele_frequency	Pval	N sample size	F
rs174533	11	61781553	A	G	-0.597747	0.0155309	0.408601	6.28772e-293	7174	1480.88
rs174533	11	61781553	A	G	-0.542799	0.0159378	0.408601	9.69321e-236	7106	1159.58
rs174537	11	61785208	T	G	-0.507503	0.015992	0.407753	5.48495e-207	7173	1006.82
rs35473591	11	61818856	CT	C	-0.535363	0.0169979	0.405852	4.2303e-202	6235	991.669
rs102275	11	61790331	C	T	-0.419506	0.0164553	0.410377	3.30087e-137	7121	649.745
rs174533	11	61781553	A	G	-0.41301	0.0163459	0.408601	5.07521e-135	7172	638.238
rs174581	11	61839211	A	G	-0.4109	0.0163804	0.409733	3.55701e-133	7174	629.075
rs174580	11	61839170	G	A	0.431366	0.0178977	0.409729	1.49061e-122	5852	580.696
rs174568	11	61826344	T	C	-0.381503	0.0164608	0.40512	1.15769e-114	7174	536.998
rs174574	11	61832870	C	A	-0.380135	0.0164306	0.590933	2.79245e-114	7174	535.116
rs102274	11	61790354	C	T	-0.372594	0.0165009	0.408673	4.34003e-109	7173	509.724
rs174535	11	61783884	C	T	-0.403554	0.0179417	0.409133	1.17882e-107	6025	505.745
rs8736	19	54173495	C	T	-0.368933	0.0165032	0.594967	4.8208e-107	7170	499.617
rs174574	11	61832870	C	A	-0.365719	0.0164961	0.590933	2.11189e-105	7165	491.373
rs2043085	15	58388755	C	T	-0.371658	0.0168512	0.576127	3.61517e-104	6666	486.29
rs174560	11	61814292	C	T	0.364648	0.0170903	0.382915	7.02107e-98	6905	455.116
rs7157785	14	63768838	T	G	0.513407	0.0244241	0.125459	3.08413e-95	7174	441.739
rs10468017	15	58386313	T	C	0.354025	0.0170678	0.337526	7.59268e-93	7164	430.122
rs174567	11	61825533	G	A	0.343079	0.0165611	0.409153	1.25122e-92	7128	429.03
rs1800588	15	58431476	T	C	0.393098	0.0194047	0.258046	1.26098e-88	6666	410.258
rs28456	11	61822009	G	A	0.34925	0.0172557	0.383508	1.70162e-88	6784	409.524
rs174574	11	61832870	C	A	-0.330699	0.0166026	0.590933	5.65768e-86	7174	396.636
rs174566	11	61824890	G	A	0.316974	0.0172546	0.408433	1.45655e-73	6639	337.37
rs174536	11	61784455	C	A	-0.308417	0.016945	0.408477	2.28136e-72	6956	331.183
rs174566	11	61824890	G	A	0.29178	0.0166784	0.408433	3.89961e-67	7170	305.972
rs10468017	15	58386313	T	C	0.297746	0.0172007	0.337526	9.03016e-66	7128	299.556
rs174599	11	61854084	C	G	0.323477	0.0187296	0.419198	3.92202e-65	5521	298.176
rs174535	11	61783884	C	T	-0.327652	0.019152	0.409133	5.3348e-64	5564	292.578
rs174551	11	61806212	C	T	-0.289752	0.0170948	0.406164	3.66567e-63	6874	287.209
rs174536	11	61784455	C	A	-0.283584	0.0167406	0.408477	3.73782e-63	7173	286.88
rs102275	11	61790331	C	T	-0.285172	0.0171351	0.410377	5.38047e-61	6805	276.894
rs8736	19	54173495	C	T	0.275272	0.0167478	0.594967	1.2565e-59	7174	270.077
rs174564	11	61820833	G	A	0.307764	0.0189481	0.409161	5.5786e-58	5462	263.721
rs633695	15	58433640	G	A	0.28811	0.0179007	0.313941	2.75443e-57	7164	258.974
rs174592	11	61851136	G	A	0.261677	0.0167661	0.418474	4.95687e-54	7135	243.526
rs2336171	19	8209156	C	G	0.261083	0.0169033	0.398749	5.69804e-53	7150	238.502
rs174566	11	61824890	G	A	0.258705	0.0167835	0.408433	9.03287e-53	7170	237.533
rs364585	20	12982070	G	A	-0.265158	0.0173572	0.66136	7.11568e-52	7173	233.308
rs174547	11	61803311	C	T	0.282264	0.0185855	0.407429	4.049e-51	5778	230.575
rs364585	20	12982070	G	A	-0.263295	0.0174402	0.66136	1.01838e-50	7117	227.856
rs174536	11	61784455	C	A	-0.251165	0.016818	0.408477	1.08689e-49	7172	222.971
rs7157785	14	63768838	T	G	0.369888	0.0247661	0.125459	1.10556e-49	7174	223
rs1077834	15	58431280	C	T	0.316338	0.0211585	0.266328	1.42225e-49	5462	223.447
rs174548	11	61803876	G	C	0.258993	0.0174089	0.383631	2.67686e-49	6836	221.262
rs174533	11	61781553	A	G	-0.249094	0.0167668	0.408601	3.39942e-49	7174	220.651
rs174594	11	61852357	A	C	-0.247196	0.0167074	0.5815	8.1305e-49	7174	218.849
rs75679663	17	4764677	A	C	-0.774235	0.0530154	0.0257881	1.26118e-47	7174	213.216
rs641738	19	54173068	C	T	-0.242422	0.0170676	0.592842	3.64125e-45	6998	201.686
rs633695	15	58433640	G	A	0.254709	0.0179728	0.313941	5.55897e-45	7128	200.787
rs2043085	15	58388755	C	T	-0.26274	0.0187979	0.576127	1.18331e-43	5462	195.288
rs174533	11	61781553	A	G	-0.232626	0.0168483	0.408601	8.16669e-43	7151	190.582
rs7157785	14	63768838	T	G	0.33712	0.0248505	0.125459	2.09811e-41	7174	183.983
rs2070895	15	58431740	A	G	0.259359	0.0191611	0.266647	3.10938e-41	7045	183.163
rs641738	19	54173068	C	T	-0.22493	0.0169221	0.592842	7.56271e-40	7162	176.63
rs174551	11	61806212	C	T	0.229198	0.0173934	0.406164	3.595e-39	6718	173.589
rs174574	11	61832870	C	A	-0.22178	0.0168521	0.590933	4.16328e-39	7174	173.147
rs964184	11	116778201	C	G	-0.300507	0.02294	0.848991	9.12114e-39	7165	171.554
rs964184	11	116778201	C	G	-0.298768	0.0229343	0.848991	2.31128e-38	7173	169.659
rs7258249	19	8206837	A	G	0.216755	0.0168928	0.39865	2.80788e-37	7174	164.594
rs8736	19	54173495	C	T	0.222428	0.0173782	0.594967	4.35001e-37	6784	163.773
rs364585	20	12982070	G	A	-0.222717	0.0174419	0.66136	6.10811e-37	7174	163.004
rs1135999	16	15038105	G	A	-0.22595	0.0178214	0.315252	1.90035e-36	7171	160.701
rs7412	19	44908822	T	C	-0.464139	0.0369389	0.053066	7.78668e-36	7174	157.836
rs964184	11	116778201	C	G	-0.285852	0.0229895	0.848991	3.91056e-35	7162	154.562
rs97384	11	61856709	C	T	0.209931	0.0168953	0.580289	4.33573e-35	7169	154.348
rs964184	11	116778201	C	G	-0.284469	0.0229562	0.848991	6.52661e-35	7174	153.514
rs964184	11	116778201	C	G	-0.282676	0.0230351	0.848991	2.83144e-34	7113	150.548
rs964184	11	116778201	C	G	-0.291138	0.0237376	0.848991	3.25964e-34	6613	150.381
rs1532085	15	58391167	G	A	-0.2065	0.0168461	0.573441	3.28583e-34	7045	150.217
rs174547	11	61803311	C	T	-0.205939	0.0168412	0.407429	4.7722e-34	7174	149.489
rs12880341	14	63769473	C	T	-0.327398	0.0271446	0.125239	3.94017e-33	6207	145.427
rs174574	11	61832870	C	A	-0.201919	0.0168937	0.590933	1.27747e-32	7174	142.818
rs35473591	11	61818856	CT	C	-0.201062	0.0168838	0.405852	2.13988e-32	7173	141.775
rs4245791	2	43847292	T	C	-0.256295	0.0217247	0.772602	9.13344e-32	5848	139.131
rs174548	11	61803876	G	C	0.209516	0.0178269	0.383631	1.3987e-31	6615	138.087
rs964184	11	116778201	C	G	-0.267635	0.0230041	0.848991	5.21734e-31	7146	135.317
rs964184	11	116778201	C	G	-0.267072	0.0229789	0.848991	5.9732e-31	7174	135.045
rs2336171	19	8209156	C	G	0.19526	0.0170042	0.398749	2.93958e-30	7174	131.824
rs964184	11	116778201	C	G	-0.274267	0.0239848	0.848991	5.38619e-30	6479	130.72
rs6498540	16	15036737	G	A	-0.199133	0.0176083	0.334003	2.08511e-29	7169	127.859
rs174547	11	61803311	C	T	0.194339	0.0172562	0.407429	3.60449e-29	6870	126.795
rs438568	20	12978039	G	A	-0.227656	0.0201893	0.665837	3.65655e-29	5287	127.102
rs964184	11	116778201	C	G	-0.263829	0.0234323	0.848991	3.74031e-29	6884	126.733
rs174537	11	61785208	T	G	-0.188337	0.0169014	0.407753	1.32847e-28	7164	124.138
rs75679663	17	4764677	A	C	-0.689318	0.0622805	0.0257881	3.31053e-28	6207	122.46
rs7412	19	44908822	T	C	-0.407448	0.0369504	0.053066	4.74747e-28	7174	121.558
rs174548	11	61803876	G	C	0.189661	0.0173235	0.383631	1.12186e-27	7045	119.829
rs964184	11	116778201	C	G	-0.25138	0.0230296	0.848991	1.5894e-27	7172	119.115
rs6498540	16	15036737	G	A	-0.192345	0.017648	0.334003	1.90425e-27	7174	118.754
rs174584	11	61843278	A	G	-0.183231	0.0169196	0.409877	4.0219e-27	7174	117.246
rs964184	11	116778201	C	G	-0.249339	0.0230918	0.848991	5.67191e-27	7119	116.558
rs964184	11	116778201	C	G	-0.248032	0.0230353	0.848991	7.82786e-27	7168	115.906
rs174574	11	61832870	C	A	-0.181467	0.0169538	0.590933	1.54699e-26	7158	114.535
rs1077989	14	67509105	C	A	-0.191986	0.0180501	0.467505	3.43365e-26	6025	113.093
rs174556	11	61813163	T	C	-0.182631	0.0172126	0.3796	4.15969e-26	7154	112.547
rs174527	11	61770929	C	G	-0.17876	0.0169524	0.44432	8.38272e-26	7174	111.162
rs174548	11	61803876	G	C	0.184079	0.0175053	0.383631	1.14527e-25	6866	110.546
rs964184	11	116778201	C	G	-0.241125	0.0230593	0.848991	2.0703e-25	7151	109.313
rs174544	11	61800281	A	C	-0.178175	0.0171876	0.379757	5.30012e-25	7173	107.434
rs964184	11	116778201	C	G	-0.238735	0.0230417	0.848991	5.5856e-25	7170	107.32
rs1168104	1	62662654	G	A	0.193608	0.0187047	0.737655	6.3009e-25	7174	107.109
rs174527	11	61770929	C	G	-0.175648	0.017069	0.44432	1.14476e-24	7106	105.864
rs174560	11	61814292	C	T	0.175659	0.017182	0.382915	2.28142e-24	7166	104.489
rs7253584	19	8222034	C	T	0.180906	0.0177097	0.675239	2.47575e-24	7173	104.319
rs102274	11	61790354	C	T	-0.174355	0.0170799	0.408673	2.66156e-24	7049	104.178
rs2280696	12	53118972	T	A	0.25386	0.024949	0.126228	3.69061e-24	7157	103.505
rs75679663	17	4764677	A	C	-0.537754	0.0534103	0.0257881	1.09146e-23	7174	101.344
rs1532085	15	58391167	G	A	-0.174443	0.0173479	0.573441	1.25711e-23	6672	101.084
rs968567	11	61828092	T	C	0.270612	0.0270549	0.113005	2.16744e-23	6709	100.017
rs964184	11	116778201	C	G	-0.23275	0.0232957	0.848991	2.37964e-23	6996	99.7938
rs1077989	14	67509105	C	A	-0.182775	0.0183165	0.467505	2.91461e-23	5868	99.5407
rs3741252	11	61744026	T	C	0.242617	0.0244942	0.133653	5.54128e-23	7174	98.0832
rs174561	11	61815236	C	T	-0.169628	0.0171712	0.381331	7.2617e-23	7174	97.5602
rs174530	11	61779120	G	A	-0.167131	0.017116	0.414119	2.20818e-22	7004	95.3203
rs968567	11	61828092	T	C	0.256722	0.0263823	0.113005	3.04743e-22	7174	94.6629
rs1260326	2	27508073	C	T	-0.168895	0.0173839	0.650878	3.52607e-22	7166	94.3665
rs964184	11	116778201	C	G	-0.237574	0.0244849	0.848991	4.19419e-22	6172	94.1153
rs117643293	17	5065669	T	C	-0.325047	0.0338607	0.0619915	1.0811e-21	7174	92.1254
rs174537	11	61785208	T	G	-0.175871	0.0184319	0.407753	1.97128e-21	6127	91.0136
rs964184	11	116778201	C	G	-0.241533	0.0253327	0.848991	2.14102e-21	5820	90.8742
rs174554	11	61811991	G	A	-0.161329	0.0169773	0.405862	2.72269e-21	7148	90.2747
rs117376818	15	58506762	A	G	0.66443	0.0700951	0.0158097	3.43257e-21	7164	89.826
rs588136	15	58438299	T	C	-0.190542	0.0201767	0.758419	4.88622e-21	6672	89.1561
rs174527	11	61770929	C	G	-0.160455	0.0169991	0.44432	5.00991e-21	7173	89.0704
rs174549	11	61803910	A	G	0.164055	0.017408	0.382044	5.74908e-21	6998	88.7886
rs964184	11	116778201	C	G	-0.218451	0.0232033	0.848991	6.27225e-21	7066	88.6106
rs364585	20	12982070	G	A	-0.164463	0.0175023	0.66136	7.38561e-21	7174	88.2724
rs964184	11	116778201	C	G	-0.21606	0.0231287	0.848991	1.24227e-20	7148	87.2418
rs174568	11	61826344	T	C	0.156754	0.0169763	0.40512	3.37219e-20	7164	85.2373
rs174560	11	61814292	C	T	0.169992	0.0184354	0.382915	3.9501e-20	6172	84.9985
rs964184	11	116778201	C	G	-0.212747	0.02309	0.848991	4.04928e-20	7161	84.8707
rs12638256	3	142936448	G	A	0.1603	0.0174368	0.631798	4.88475e-20	7162	84.4913
rs964184	11	116778201	C	G	-0.212239	0.0231231	0.848991	5.5964e-20	7149	84.2242
rs174574	11	61832870	C	A	-0.155504	0.0169734	0.590933	6.5468e-20	7153	83.912
rs964184	11	116778201	C	G	-0.240257	0.0262015	0.848991	6.65484e-20	5237	84.0493
rs1260326	2	27508073	C	T	-0.159151	0.0173975	0.650878	7.41052e-20	7161	83.6611
rs174568	11	61826344	T	C	0.161102	0.0177525	0.40512	1.47356e-19	6489	82.3283
rs964184	11	116778201	C	G	-0.224813	0.0247993	0.848991	1.64373e-19	6075	82.1525
rs2727271	11	61835886	T	A	-0.170476	0.0190212	0.257859	3.9811e-19	7171	80.3026
rs117376818	15	58506762	A	G	0.630354	0.0703718	0.0158097	4.16202e-19	7128	80.2139
rs738409	22	43928847	G	C	0.178158	0.0199771	0.223876	5.90229e-19	7151	79.5105
rs7943728	11	61779596	A	G	0.236081	0.0265216	0.112286	6.86743e-19	7169	79.2139
rs174548	11	61803876	G	C	-0.168015	0.0188857	0.383631	7.57357e-19	5988	79.1197
rs75679663	17	4764677	A	C	-0.474424	0.0534846	0.0257881	9.05784e-19	7174	78.6601
rs1260326	2	27508073	C	T	-0.153998	0.0173861	0.650878	1.01416e-18	7172	78.4341
rs174546	11	61802358	T	C	-0.148938	0.0169253	0.407364	1.69211e-18	7174	77.4136
rs964184	11	116778201	C	G	-0.202799	0.0230975	0.848991	2.01062e-18	7166	77.0691
rs2727270	11	61835765	T	C	0.176894	0.0201904	0.2576	2.42956e-18	6337	76.736
rs6498540	16	15036737	G	A	-0.154636	0.0177082	0.334003	3.05661e-18	7171	76.2344
rs118068660	19	11079868	T	C	-0.243968	0.028047	0.0946153	4.09571e-18	7174	75.6435
rs174566	11	61824890	G	A	0.14782	0.0170059	0.408433	4.32918e-18	7158	75.5346
rs174601	11	61855668	T	C	0.146355	0.0169097	0.419025	6.00203e-18	7154	74.8897
rs3741252	11	61744026	T	C	0.212004	0.0245185	0.133653	6.46183e-18	7174	74.7445
rs61896141	11	61788567	C	A	0.223567	0.0264076	0.113173	3.03518e-17	7171	71.6533
rs964184	11	116778201	C	G	-0.195386	0.0231395	0.848991	3.67138e-17	7162	71.2784
rs964184	11	116778201	C	G	-0.203377	0.0240826	0.848991	3.69579e-17	6554	71.2959
rs7412	19	44908822	T	C	-0.309996	0.0367905	0.053066	4.288e-17	7174	70.9773
rs6498540	16	15036737	G	A	-0.153834	0.0183297	0.334003	5.7293e-17	6709	70.4149
rs174556	11	61813163	T	C	-0.144338	0.0172281	0.3796	6.46442e-17	7150	70.1722
rs174564	11	61820833	G	A	0.146557	0.0175288	0.409161	7.47417e-17	6677	69.8841
rs1540037	18	49656294	G	A	0.164745	0.0197139	0.756927	7.65849e-17	7164	69.8165
rs147981159	11	62056826	A	G	-0.34609	0.041834	0.0432839	1.54128e-16	7174	68.4224
rs261290	15	58386521	C	T	-0.138985	0.0169049	0.612243	2.37432e-16	7174	67.5755
rs61896141	11	61788567	C	A	0.220095	0.0269345	0.113173	3.60966e-16	6770	66.7535
rs34278620	15	59032191	G	A	0.213468	0.0261977	0.124967	4.391e-16	6666	66.3757
rs964184	11	116778201	C	G	-0.210098	0.0257895	0.848991	4.57899e-16	5490	66.3437
rs964184	11	116778201	C	G	-0.193524	0.0237798	0.848991	4.72978e-16	6800	66.2103
rs102275	11	61790331	C	T	-0.159446	0.0196487	0.410377	5.95425e-16	5403	65.8262
rs2280696	12	53118972	T	A	0.203799	0.0251576	0.126228	6.3685e-16	7047	65.6058
rs6498540	16	15036737	G	A	-0.147159	0.0182552	0.334003	8.84606e-16	6770	64.9639
rs174530	11	61779120	G	A	-0.140703	0.0174593	0.414119	9.00814e-16	6800	64.927
rs964184	11	116778201	C	G	-0.210452	0.026272	0.848991	1.38406e-15	5403	64.1444
rs1260326	2	27508073	C	T	-0.139121	0.0174067	0.650878	1.5274e-15	7172	63.8604
rs1260326	2	27508073	C	T	-0.138643	0.0173914	0.650878	1.80048e-15	7174	63.5339
rs1260326	2	27508073	C	T	-0.14156	0.0177822	0.650878	1.98235e-15	6855	63.3554
rs7248003	19	8236164	T	C	0.151735	0.0190774	0.720882	2.08763e-15	7150	63.2429
rs964184	11	116778201	C	G	-0.183837	0.023117	0.848991	2.10449e-15	7172	63.224
rs1260326	2	27508073	C	T	-0.156758	0.0197844	0.650878	2.7732e-15	5491	62.756
rs34278620	15	59032191	G	A	0.225455	0.0284816	0.124967	2.94757e-15	5462	62.6371
rs1260326	2	27508073	C	T	-0.13791	0.0174639	0.650878	3.27832e-15	7119	62.3429
rs97384	11	61856709	C	T	0.153666	0.0194623	0.580289	3.44949e-15	5490	62.3174
rs1540037	18	49656294	G	A	0.154677	0.0196571	0.756927	4.08557e-15	7170	61.9001
rs1260326	2	27508073	C	T	-0.1368	0.0173892	0.650878	4.15512e-15	7173	61.8717
rs1260326	2	27508073	C	T	-0.137329	0.0174712	0.650878	4.3731e-15	7113	61.7671
rs1260326	2	27508073	C	T	-0.137885	0.0175462	0.650878	4.45849e-15	7071	61.7369
rs187429064	19	19269704	G	A	-0.29671	0.0378622	0.0535314	5.28121e-15	7151	61.3947
rs73424597	15	58607410	C	T	0.354711	0.0453423	0.0350264	5.88352e-15	7128	61.1815
rs174556	11	61813163	T	C	0.135058	0.0172686	0.3796	5.97575e-15	7162	61.1512
rs147981159	11	62056826	A	G	-0.326526	0.0418332	0.0432839	6.75651e-15	7174	60.9077
rs118068660	19	11079868	T	C	-0.21909	0.0280703	0.0946153	6.76993e-15	7174	60.9018
rs11591147	1	55039974	T	G	-0.361828	0.0465102	0.0332154	8.28824e-15	7174	60.5044
rs17231506	16	56960616	T	C	0.143843	0.0184928	0.27829	8.35003e-15	7174	60.4855
rs174560	11	61814292	C	T	0.133389	0.0172332	0.382915	1.12578e-14	7162	59.8945
rs174530	11	61779120	G	A	0.148929	0.0192838	0.414119	1.33171e-14	5430	59.6229
rs17231506	16	56960616	T	C	0.142323	0.0184851	0.27829	1.54316e-14	7174	59.2633
rs11591147	1	55039974	T	G	-0.358123	0.0465818	0.0332154	1.6926e-14	7174	59.0896
rs3019200	11	61481911	A	C	-0.162646	0.0213064	0.803119	2.57011e-14	7174	58.2567
rs7248003	19	8236164	T	C	0.145275	0.019045	0.720882	2.68847e-14	7174	58.17
rs187429064	19	19269704	G	A	-0.287704	0.037735	0.0535314	2.74967e-14	7173	58.1142
rs174560	11	61814292	C	T	0.131069	0.0172363	0.382915	3.22182e-14	7174	57.8084
rs3826884	19	55226813	A	G	-0.179098	0.0235917	0.149208	3.55551e-14	7169	57.6158
rs73424577	15	58576986	G	A	0.345635	0.0455512	0.0344756	3.65836e-14	7164	57.5592
rs7412	19	44908822	T	C	-0.281493	0.0371564	0.053066	4.00681e-14	7174	57.3782
rs964184	11	116778201	C	G	-0.18604	0.0245538	0.848991	4.04272e-14	6293	57.3901
rs174527	11	61770929	C	G	-0.128976	0.0170551	0.44432	4.44024e-14	7174	57.1726
rs4382917	11	62454004	A	G	0.148945	0.0197143	0.255777	4.68349e-14	7174	57.0648
rs12878001	14	63772911	G	T	0.215989	0.0286656	0.124065	5.66633e-14	5287	56.7514
rs182611493	19	19347579	G	A	-0.282368	0.0377678	0.0538013	8.54835e-14	7174	55.8813
rs102274	11	61790354	C	T	-0.132421	0.0177592	0.408673	1.00143e-13	6554	55.582
rs118068660	19	11079868	T	C	-0.209234	0.028077	0.0946153	1.02215e-13	7174	55.519
rs1260326	2	27508073	C	T	-0.135867	0.0182638	0.650878	1.14037e-13	6479	55.3237
rs17231506	16	56960616	T	C	0.142778	0.0192121	0.27829	1.20288e-13	6639	55.2131
rs4382917	11	62454004	A	G	0.146345	0.0197048	0.255777	1.2376e-13	7174	55.143
rs116302332	4	74505174	T	C	0.37653	0.050726	0.0281155	1.27703e-13	7174	55.0829
rs8100204	19	19282905	A	G	-0.166109	0.0223854	0.170713	1.29409e-13	7174	55.0472
rs635634	9	133279427	C	T	-0.15377	0.0207262	0.79789	1.31211e-13	7157	55.0278
rs1540037	18	49656294	G	A	0.146252	0.019725	0.756927	1.35928e-13	7162	54.9602
rs964184	11	116778201	C	G	-0.174362	0.0236102	0.848991	1.7012e-13	6828	54.5227
rs12226389	11	62056158	C	T	-0.175543	0.023868	0.172818	2.15357e-13	6235	54.0749
rs174544	11	61800281	A	C	-0.126716	0.0172553	0.379757	2.30441e-13	7170	53.9134
rs8736	19	54173495	C	T	-0.13125	0.017889	0.594967	2.44781e-13	6489	53.8137
rs1260326	2	27508073	C	T	-0.127915	0.017439	0.650878	2.45547e-13	7149	53.7871
rs187429064	19	19269704	G	A	-0.276291	0.0377293	0.0535314	2.67948e-13	7173	53.6111
rs2524299	11	61837310	T	A	0.138769	0.0190172	0.259441	3.2532e-13	7174	53.2317
rs1260326	2	27508073	C	T	-0.132332	0.0182059	0.650878	4.04321e-13	6554	52.8169
rs2236124	20	13126078	C	T	0.169704	0.0233739	0.146373	4.2613e-13	7173	52.6988
rs174592	11	61851136	G	A	0.135582	0.0187148	0.418474	4.88821e-13	5820	52.4668
rs174584	11	61843278	A	G	-0.126039	0.0174167	0.409877	5.0926e-13	6828	52.3541
rs182695896	4	73947510	C	A	0.38203	0.0528466	0.025305	5.36035e-13	7174	52.2444
rs7412	19	44908822	T	C	-0.268679	0.0371984	0.053066	5.6073e-13	7173	52.1552
rs113394924	11	62314821	G	T	0.213662	0.029626	0.0873313	6.08571e-13	7174	51.9981
rs36634	19	54142105	A	G	-0.121793	0.0168952	0.592939	6.21097e-13	7164	51.9513
rs6678964	1	95228712	G	A	0.199693	0.0277522	0.901971	6.83725e-13	7174	51.7618
rs964184	11	116778201	C	G	-0.166287	0.023159	0.848991	7.64614e-13	7164	51.5413
rs17231506	16	56960616	T	C	0.13479	0.0187758	0.27829	7.73745e-13	6956	51.5221
rs117643293	17	5065669	T	C	-0.243402	0.0339483	0.0619915	8.24772e-13	7174	51.3915
rs182611493	19	19347579	G	A	-0.271402	0.0378675	0.0538013	8.41535e-13	7148	51.3536
rs1260326	2	27508073	C	T	-0.128985	0.0180533	0.650878	9.97682e-13	6613	51.031
rs11591147	1	55039974	T	G	-0.331697	0.0464806	0.0332154	1.05208e-12	7174	50.9118
rs1800588	15	58431476	T	C	0.137688	0.0193079	0.258046	1.091e-12	7174	50.8395
rs182695896	4	73947510	C	A	0.376534	0.05282	0.025305	1.11157e-12	7174	50.8031
rs964184	11	116778201	C	G	-0.184094	0.025834	0.848991	1.16277e-12	5491	50.7619
rs56339947	18	49628409	C	T	0.18819	0.0265038	0.114435	1.35901e-12	7174	50.4029
rs964184	11	116778201	C	G	-0.170501	0.0240304	0.848991	1.42754e-12	6572	50.3268
rs76790474	17	4498679	A	G	-0.137269	0.0194035	0.252665	1.6378e-12	7174	50.0338
rs1077989	14	67509105	C	A	-0.121264	0.0171531	0.467505	1.70352e-12	6770	49.9632
rs174561	11	61815236	C	T	-0.121148	0.0172128	0.381331	2.13187e-12	7174	49.5232
rs10105606	8	19970337	A	C	-0.130099	0.0184959	0.278826	2.19001e-12	7151	49.4624
rs964184	11	116778201	C	G	-0.171438	0.0244087	0.848991	2.38118e-12	6384	49.3161
rs174537	11	61785208	T	G	-0.136401	0.0194347	0.407753	2.50772e-12	5519	49.2405
rs1800588	15	58431476	T	C	0.135263	0.0192838	0.258046	2.51773e-12	7174	49.1872
rs182695896	4	73947510	C	A	0.370559	0.0528311	0.025305	2.5258e-12	7174	49.1829
rs1260326	2	27508073	C	T	-0.121972	0.0174249	0.650878	2.78913e-12	7168	48.9845
rs10105606	8	19970337	A	C	-0.129273	0.0184745	0.278826	2.83835e-12	7173	48.9496
rs964184	11	116778201	C	G	-0.161909	0.0231823	0.848991	3.11867e-12	7143	48.7649
rs1260326	2	27508073	C	T	-0.121773	0.0174496	0.650878	3.24304e-12	7146	48.6866
rs79146711	4	73424911	T	C	0.284004	0.040874	0.0451481	4.01592e-12	7174	48.2651
rs2236514	9	136677616	G	C	-0.123138	0.0177246	0.647094	4.04291e-12	7172	48.2514
rs1169306	12	121000508	T	C	-0.120665	0.0173769	0.359634	4.14139e-12	7150	48.2055
rs174527	11	61770929	C	G	0.118335	0.017049	0.44432	4.22671e-12	7165	48.1623
rs364585	20	12982070	G	A	-0.121828	0.0175611	0.66136	4.33067e-12	7174	48.1138
rs6498540	16	15036737	G	A	-0.125793	0.0182025	0.334003	5.24491e-12	6784	47.7444
rs17231506	16	56960616	T	C	0.12842	0.0185964	0.27829	5.42067e-12	7096	47.6744
rs1260326	2	27508073	C	T	-0.122667	0.0177922	0.650878	5.87541e-12	6884	47.5193
rs182611493	19	19347579	G	A	-0.275409	0.03997	0.0538013	6.07768e-12	6554	47.463
rs17231506	16	56960616	T	C	0.129371	0.0187832	0.27829	6.16204e-12	6956	47.4253
rs964184	11	116778201	C	G	-0.162636	0.0236517	0.848991	6.6749e-12	6855	47.2696
rs118068660	19	11079868	T	C	-0.193503	0.0281547	0.0946153	6.8142e-12	7174	47.2229
rs1532085	15	58391167	G	A	-0.115334	0.016874	0.573441	8.87894e-12	7096	46.7042
rs429358	19	44908684	C	T	0.162093	0.0237247	0.189202	9.1982e-12	5848	46.6636
rs138283783	15	58244328	C	T	0.364743	0.0534102	0.0266297	9.21973e-12	7164	46.6234
rs964184	11	116778201	C	G	-0.158038	0.0231589	0.848991	9.5573e-12	7174	46.555
rs641738	19	54173068	C	T	-0.116552	0.0170871	0.592842	9.73882e-12	7157	46.5138
rs2943813	11	61490996	C	T	-0.139019	0.0203918	0.782953	9.96424e-12	7174	46.4639
rs964184	11	116778201	C	G	-0.161961	0.0237795	0.848991	1.05131e-11	6784	46.3754
rs116302332	4	74505174	T	C	0.345953	0.0509182	0.0281155	1.17107e-11	7174	46.1495
rs187429064	19	19269704	G	A	-0.254328	0.0374576	0.0535314	1.20692e-11	7174	46.0879
rs603424	10	100315722	A	G	-0.176374	0.0259753	0.121331	1.20816e-11	7166	46.0921
rs12462619	19	8607097	C	T	-0.130653	0.0193125	0.261292	1.43586e-11	7150	45.7552
rs10105606	8	19970337	A	C	-0.125	0.0184781	0.278826	1.43779e-11	7174	45.7493
rs1260326	2	27508073	C	T	-0.117623	0.0174272	0.650878	1.59895e-11	7151	45.5415
rs1260326	2	27508073	C	T	-0.118757	0.0176248	0.650878	1.72842e-11	6996	45.3885
rs174527	11	61770929	C	G	-0.115568	0.0171521	0.44432	1.7294e-11	7121	45.3857
rs9436221	1	62437688	C	T	-0.126689	0.0188232	0.261404	1.82282e-11	7174	45.2866
rs1260326	2	27508073	C	T	-0.118511	0.0176221	0.650878	1.88871e-11	7019	45.2146
rs10105606	8	19970337	A	C	-0.123972	0.0184983	0.278826	2.2103e-11	7165	44.9017
rs964184	11	116778201	C	G	-0.154485	0.0231622	0.848991	2.74918e-11	7128	44.4725
rs964184	11	116778201	C	G	-0.154483	0.023164	0.848991	2.76116e-11	7170	44.4645
rs182695896	4	73947510	C	A	0.352797	0.0529004	0.025305	2.76678e-11	7174	44.4642
rs1260326	2	27508073	C	T	-0.134885	0.020271	0.650878	3.13384e-11	5237	44.26
rs964184	11	116778201	C	G	-0.163958	0.0246535	0.848991	3.16883e-11	6215	44.2149
rs2797620	1	94975736	T	C	-0.116496	0.017535	0.332583	3.27209e-11	7169	44.1255
rs174594	11	61852357	A	C	-0.11459	0.0172811	0.5815	3.57873e-11	6882	43.9566
rs174527	11	61770929	C	G	-0.112974	0.0170497	0.44432	3.69031e-11	7172	43.8937
rs113722226	19	11078596	C	T	-0.186339	0.0281237	0.0942878	3.69773e-11	7174	43.8876
rs6709904	2	43853185	G	A	-0.211386	0.0319064	0.0998144	3.77284e-11	5848	43.8781
rs964184	11	116778201	C	G	0.15339	0.0231926	0.848991	4.01162e-11	7154	43.7294
rs1260326	2	27508073	C	T	-0.115375	0.0174451	0.650878	4.01929e-11	7174	43.7276
rs5767288	22	46600357	A	G	-0.141379	0.0214117	0.190342	4.30754e-11	7173	43.5859
rs429358	19	44908684	C	T	0.141695	0.0214612	0.189202	4.33234e-11	7174	43.5793
rs7350789	15	58387469	A	G	0.112631	0.0170708	0.39282	4.4633e-11	7073	43.5196
rs4246215	11	61796827	T	G	-0.111203	0.0168544	0.435753	4.46858e-11	7157	43.5196
rs1532085	15	58391167	G	A	-0.110553	0.0167671	0.573441	4.60681e-11	7174	43.4614
rs2642442	1	220800221	T	C	-0.12007	0.0182274	0.693358	4.78751e-11	7165	43.3809
rs80101718	4	72375030	A	G	0.334368	0.0508023	0.0296183	4.96605e-11	7174	43.3073
rs182611493	19	19347579	G	A	-0.258669	0.0393302	0.0538013	5.15326e-11	6800	43.2423
rs138283783	15	58244328	C	T	0.351669	0.0535669	0.0266297	5.55693e-11	7128	43.0877
rs12417747	11	62060922	A	G	0.18995	0.0289599	0.114819	5.83153e-11	5852	43.0067
rs17231506	16	56960616	T	C	0.121663	0.0185687	0.27829	6.06208e-11	7158	42.9173
rs3916027	8	19967357	A	G	-0.125596	0.0191807	0.252552	6.22026e-11	7148	42.8648
rs4665972	2	27375230	C	T	-0.114678	0.017513	0.620291	6.23793e-11	6866	42.866
rs62039480	16	15043593	A	G	0.115988	0.0177321	0.332015	6.51588e-11	7174	42.7745
rs173539	16	56954132	T	C	0.120675	0.0184592	0.282691	6.67941e-11	7173	42.7256
rs7350789	15	58387469	A	G	0.110435	0.0168937	0.39282	6.71347e-11	7174	42.7211
rs2229738	11	68794860	T	C	-0.15287	0.0234094	0.155986	7.00528e-11	7174	42.6327
rs7979473	12	120982457	G	A	-0.109721	0.0168223	0.576548	7.38032e-11	7170	42.5292
rs1532085	15	58391167	G	A	-0.109594	0.0168054	0.573441	7.42457e-11	7174	42.5162
rs74915447	4	72899760	A	G	0.288202	0.0442012	0.0377859	7.49753e-11	7174	42.5016
rs1532085	15	58391167	G	A	-0.109151	0.0167444	0.573441	7.5731e-11	7174	42.481
rs187429064	19	19269704	G	A	-0.246624	0.0378364	0.0535314	7.58721e-11	7166	42.4747
rs174527	11	61770929	C	G	-0.121091	0.0185864	0.44432	7.84331e-11	6025	42.4316
rs1077835	15	58431227	G	A	0.12469	0.0191496	0.266329	7.938e-11	7174	42.386
rs113394924	11	62314821	G	T	0.193639	0.0297424	0.0873313	8.01082e-11	7106	42.3752
rs138270540	4	74487710	C	A	0.329844	0.0507206	0.0281159	8.36387e-11	7174	42.2793
rs79624003	7	73598455	G	A	-0.172297	0.0265336	0.122045	8.97975e-11	6613	42.1533
rs17231506	16	56960616	T	C	0.119523	0.0184798	0.27829	1.05741e-10	7174	41.8203
rs11591147	1	55039974	T	G	-0.300649	0.0464953	0.0332154	1.07123e-10	7174	41.8004
rs174527	11	61770929	C	G	-0.125269	0.0193727	0.44432	1.09308e-10	5564	41.7975
rs17596144	1	220805303	T	C	0.161914	0.0250548	0.151717	1.10827e-10	6172	41.749
rs1260326	2	27508073	C	T	-0.114725	0.0177626	0.650878	1.12474e-10	6905	41.704
rs17202368	18	21040292	A	C	0.331176	0.0514407	0.0287503	1.28894e-10	6866	41.436
rs11591147	1	55039974	T	G	-0.297311	0.0461889	0.0332154	1.29732e-10	7174	41.4215
rs1800961	20	44413724	T	C	-0.239553	0.0372191	0.0524109	1.30139e-10	7174	41.4143
rs192913735	17	4779345	T	C	-0.56209	0.0874219	0.00906118	1.3583e-10	7174	41.3285
rs2642442	1	220800221	T	C	-0.117209	0.0182472	0.693358	1.41679e-10	7162	41.2485
rs1800961	20	44413724	T	C	-0.23874	0.0372471	0.0524109	1.54881e-10	7171	41.0719
rs182695896	4	73947510	C	A	0.339186	0.0529464	0.025305	1.58361e-10	7174	41.0281
rs11591147	1	55039974	T	G	-0.298324	0.046602	0.0332154	1.63308e-10	7174	40.9681
rs738409	22	43928847	G	C	0.145068	0.0226557	0.223876	1.64535e-10	5490	40.9855
rs7936002	11	62451557	G	A	0.134077	0.0209445	0.257197	1.64783e-10	6235	40.9665
rs187429064	19	19269704	G	A	-0.241485	0.0377919	0.0535314	1.76091e-10	7172	40.8189
rs182695896	4	73947510	C	A	0.338302	0.0529583	0.025305	1.78427e-10	7174	40.7962
rs150057262	19	19210016	G	C	-0.246729	0.0386414	0.0521856	1.81806e-10	7171	40.7581
rs1260326	2	27508073	C	T	-0.112094	0.0175579	0.650878	1.83006e-10	7066	40.7471
rs12763964	10	70843134	C	T	-0.131962	0.0206836	0.205697	1.88198e-10	7173	40.6934
rs17231506	16	56960616	T	C	0.132635	0.0207858	0.27829	1.898e-10	5658	40.7033
rs174598	11	61853722	A	G	0.111674	0.0175787	0.345645	2.24192e-10	7174	40.3468
rs2943813	11	61490996	C	T	-0.129638	0.0204126	0.782953	2.26383e-10	7173	40.3224
rs2236124	20	13126078	C	T	0.148192	0.0233976	0.146373	2.53305e-10	7174	40.1038
rs146331166	17	5464230	C	T	-0.218616	0.0345225	0.0595841	2.55526e-10	7174	40.0902
rs1077834	15	58431280	C	T	0.122699	0.0193968	0.266328	2.67047e-10	7049	40.0036
rs247617	16	56956804	A	C	0.119812	0.0189404	0.278171	2.68668e-10	6880	40.0033
rs1260326	2	27508073	C	T	-0.110177	0.0174611	0.650878	2.95414e-10	7166	39.8032
rs17231506	16	56960616	T	C	0.117104	0.0185591	0.27829	2.95697e-10	7153	39.8023
rs35332062	7	73597712	A	G	-0.159821	0.0253607	0.121986	3.10985e-10	7173	39.7031
rs140619100	11	62195501	G	A	0.218455	0.034677	0.061774	3.15069e-10	7106	39.6752
rs187429064	19	19269704	G	A	-0.23955	0.0380352	0.0535314	3.18358e-10	7106	39.6551
rs114483871	4	73124451	T	C	0.282143	0.044815	0.0380971	3.23989e-10	7174	39.6251
rs3741252	11	61744026	T	C	0.165554	0.0263109	0.133653	3.34365e-10	6235	39.5793
rs174527	11	61770929	C	G	0.107199	0.0170627	0.44432	3.51191e-10	7174	39.4607
rs113394924	11	62314821	G	T	0.18654	0.0296908	0.0873313	3.52494e-10	7173	39.462
rs1441764	8	20005513	T	C	-0.13322	0.0212071	0.28049	3.59743e-10	5490	39.4474
rs1169289	12	120978819	G	C	0.107706	0.0171666	0.470007	3.72785e-10	6805	39.3535
rs364585	20	12982070	G	A	-0.10997	0.0175637	0.66136	4.03174e-10	7174	39.1918
rs1260326	2	27508073	C	T	-0.109326	0.0174765	0.650878	4.1827e-10	7143	39.1216
rs11633043	15	58545523	A	G	0.135483	0.0216788	0.190884	4.33839e-10	7045	39.0459
rs10105606	8	19970337	A	C	-0.115785	0.0185403	0.278826	4.47217e-10	7146	38.9897
rs1800588	15	58431476	T	C	0.122505	0.0196276	0.258046	4.58373e-10	6956	38.9447
rs445925	19	44912383	A	G	0.193761	0.0310538	0.0774371	4.63703e-10	7151	38.9208
rs114483871	4	73124451	T	C	0.279372	0.0448086	0.0380971	4.77544e-10	7174	38.8617
rs8100204	19	19282905	A	G	-0.14136	0.0226785	0.170713	4.82433e-10	7049	38.842
rs187429064	19	19269704	G	A	-0.235892	0.0378639	0.0535314	4.92004e-10	7171	38.802
rs445925	19	44912383	A	G	0.220749	0.0354449	0.0774371	5.07593e-10	5403	38.773
rs603424	10	100315722	A	G	-0.161319	0.0259236	0.121331	5.15029e-10	7165	38.7132
rs187429064	19	19269704	G	A	-0.235431	0.0378421	0.0535314	5.19562e-10	7161	38.6951
rs603424	10	100315722	A	G	-0.181346	0.029146	0.121331	5.20632e-10	5959	38.7001
rs429358	19	44908684	C	T	0.133624	0.0214843	0.189202	5.2565e-10	7157	38.6728
rs1601935	15	58379566	T	G	-0.105723	0.0170015	0.611241	5.31167e-10	7174	38.6584
rs964184	11	116778201	C	G	-0.154662	0.0248953	0.848991	5.54957e-10	6076	38.5824
rs364585	20	12982070	G	A	-0.109248	0.0175897	0.66136	5.55191e-10	7174	38.5646
rs117900629	11	62205328	A	G	-0.213456	0.0344698	0.0617708	6.25223e-10	7128	38.3369
rs187429064	19	19269704	G	A	-0.233998	0.037881	0.0535314	6.89235e-10	7174	38.147
rs10468017	15	58386313	T	C	0.111867	0.0181425	0.337526	7.41467e-10	6639	38.0083
rs56156922	16	56953457	C	T	0.113979	0.0185424	0.278673	8.29911e-10	7165	37.7743
rs182695896	4	73947510	C	A	0.325778	0.0530383	0.025305	8.5666e-10	7150	37.7175
rs964184	11	116778201	C	G	-0.142859	0.0233275	0.848991	9.60007e-10	7071	37.4935
rs10105606	8	19970337	A	C	-0.113372	0.0185179	0.278826	9.68965e-10	7162	37.472
rs187429064	19	19269704	G	A	-0.231992	0.0379485	0.0535314	1.02441e-09	7117	37.3624
rs118068660	19	11079868	T	C	-0.171924	0.0281541	0.0946153	1.06825e-09	7174	37.2794
rs10750098	11	116834852	T	G	-0.149466	0.024488	0.863134	1.08946e-09	7164	37.2441
rs17174502	11	116888939	A	G	0.135821	0.0222793	0.174444	1.13998e-09	7045	37.1542
rs56374730	16	15773795	G	T	0.11198	0.0183708	0.296257	1.14556e-09	7171	37.1453
rs1800588	15	58431476	T	C	0.119301	0.0196319	0.258046	1.28838e-09	6956	36.918
rs75679663	17	4764677	A	C	-0.325472	0.0537008	0.0257881	1.42114e-09	7174	36.7236
rs3026120	17	5384095	A	G	-0.207247	0.0341995	0.0745924	1.43923e-09	6207	36.7111
rs12928099	16	15056648	A	C	-0.112552	0.0185966	0.274439	1.49519e-09	7128	36.6199
rs10105606	8	19970337	A	C	-0.11177	0.0184925	0.278826	1.57555e-09	7172	36.5206
rs3026120	17	5384095	A	G	-0.188487	0.0312036	0.0745924	1.60931e-09	7174	36.4781
rs187429064	19	19269704	G	A	-0.268615	0.0444572	0.0535314	1.6184e-09	5491	36.4937
rs1260326	2	27508073	C	T	-0.105379	0.0174533	0.650878	1.6383e-09	7174	36.4445
rs112585713	4	72876701	A	G	0.28818	0.0478951	0.0316399	1.86238e-09	7174	36.193
rs12960229	18	21542677	T	G	-0.12064	0.0200527	0.780816	1.87234e-09	7064	36.1838
rs146934967	18	15033501	T	C	0.442637	0.073586	0.0130791	1.8821e-09	7165	36.1729
rs6498540	16	15036737	G	A	-0.109283	0.0181787	0.334003	1.9285e-09	6836	36.1287
rs1260326	2	27508073	C	T	-0.104794	0.0174374	0.650878	1.94511e-09	7165	36.1067
rs174560	11	61814292	C	T	0.104036	0.017314	0.382915	1.95756e-09	7113	36.0953
rs3741252	11	61744026	T	C	0.150025	0.0249794	0.133653	1.9946e-09	6956	36.0611
rs187429064	19	19269704	G	A	-0.226182	0.0376869	0.0535314	2.04418e-09	7174	36.0093
rs603424	10	100315722	A	G	-0.155845	0.0259739	0.121331	2.06545e-09	7172	35.9907
rs1260326	2	27508073	C	T	-0.11192	0.0186705	0.650878	2.15261e-09	6215	35.9223
rs114483871	4	73124451	T	C	0.268435	0.0448087	0.0380971	2.1851e-09	7174	35.8784
rs1800588	15	58431476	T	C	0.115653	0.0193118	0.258046	2.21423e-09	7165	35.8548
rs9738226	12	120985856	G	A	0.100806	0.0168639	0.57866	2.37014e-09	7173	35.722
rs1260326	2	27508073	C	T	-0.105277	0.0176154	0.650878	2.39067e-09	7064	35.7075
rs182611493	19	19347579	G	A	-0.243531	0.0407474	0.0538013	2.39728e-09	6384	35.7086
rs77645768	4	72803111	A	G	0.319735	0.053608	0.0255539	2.56441e-09	7174	35.5631
rs113248417	11	62059462	G	A	-0.267977	0.0449424	0.03689	2.59497e-09	7174	35.5436
rs1800961	20	44413724	T	C	-0.221525	0.037154	0.0524109	2.60321e-09	7174	35.5397
rs1260326	2	27508073	C	T	-0.119307	0.020014	0.650878	2.65937e-09	5403	35.5225
rs1077835	15	58431227	G	A	0.114534	0.019222	0.266329	2.6626e-09	7174	35.4936
rs174527	11	61770929	C	G	0.101831	0.017101	0.44432	2.72712e-09	7128	35.4483
rs1367117	2	21041028	A	G	0.109442	0.0183824	0.284591	2.74361e-09	7174	35.4358
rs74915447	4	72899760	A	G	0.26344	0.0442726	0.0377859	2.79701e-09	7174	35.3975
rs187429064	19	19269704	G	A	-0.225594	0.038043	0.0535314	3.16572e-09	7119	35.1547
rs174527	11	61770929	C	G	-0.101211	0.0170739	0.44432	3.21183e-09	7173	35.1292
rs1800588	15	58431476	T	C	0.114618	0.0193524	0.258046	3.31001e-09	7170	35.0683
rs35332062	7	73597712	A	G	-0.150726	0.0254703	0.121986	3.41151e-09	7119	35.0095
rs4987173	6	42963486	A	G	0.102216	0.0172817	0.393394	3.47552e-09	7004	34.9736
rs173539	16	56954132	T	C	0.109399	0.0185038	0.282691	3.5323e-09	7158	34.9449
rs612577	1	230188618	C	T	-0.127516	0.0215863	0.179796	3.63397e-09	7173	34.8861
rs1260326	2	27508073	C	T	-0.107928	0.0182839	0.650878	3.74622e-09	6524	34.8335
rs1042034	2	21002409	T	C	0.109622	0.0185953	0.727594	3.90044e-09	7173	34.7431
rs1061808	6	32168770	G	T	0.0997619	0.0169227	0.584134	3.91103e-09	7143	34.7431
rs17231506	16	56960616	T	C	0.10933	0.0185618	0.27829	4.03599e-09	7174	34.6831
rs7936002	11	62451557	G	A	-0.115471	0.0196301	0.257197	4.22216e-09	7165	34.5923
rs656095	11	75734293	G	A	-0.130437	0.022171	0.226939	4.24246e-09	5852	34.6005
rs3741298	11	116786845	T	C	-0.126819	0.0215717	0.765351	4.34849e-09	5882	34.5503
rs112585713	4	72876701	A	G	0.281744	0.0479581	0.0316399	4.41313e-09	7174	34.5036
rs17699030	19	11220266	G	A	-0.23075	0.039296	0.0469459	4.48452e-09	7174	34.4719
rs7412	19	44908822	T	C	0.22452	0.0382406	0.053066	4.52273e-09	6709	34.4613
rs62229686	21	43971391	T	C	-0.246348	0.0419645	0.0391116	4.53838e-09	7172	34.4519
rs15285	8	19967156	T	C	-0.111495	0.0190025	0.261072	4.62474e-09	7113	34.4165
rs116302332	4	74505174	T	C	0.29779	0.0507941	0.0281155	4.74081e-09	7174	34.3615
rs10779836	1	230167404	T	C	-0.116701	0.0199235	0.77689	4.89702e-09	7174	34.3002
rs182611493	19	19347579	G	A	-0.226929	0.0387729	0.0538013	5.05122e-09	6828	34.2449
rs7157785	14	63768838	T	G	0.147618	0.0252287	0.125459	5.09709e-09	7117	34.2268
rs55727637	16	15051395	T	C	0.110967	0.0189765	0.298983	5.216e-09	6639	34.1841
rs61008604	2	101652331	T	G	-0.116042	0.0198473	0.248766	5.23667e-09	6874	34.1744
rs964184	11	116778201	C	G	-0.140695	0.0240766	0.848991	5.34056e-09	6639	34.1378
rs508049	11	68908029	T	C	-0.16692	0.0286074	0.0979671	5.61621e-09	7172	34.036
rs1260326	2	27508073	C	T	-0.116253	0.0199252	0.650878	5.6968e-09	5462	34.0286
rs2352723	1	230156121	C	T	-0.113908	0.0195531	0.76854	5.92759e-09	7173	33.9278
rs1883350	22	43932163	C	T	0.114462	0.019659	0.39119	6.12587e-09	5403	33.8875
rs1532085	15	58391167	G	A	-0.0977538	0.0168056	0.573441	6.24588e-09	7174	33.825
rs2165558	8	19998749	G	T	-0.111259	0.019165	0.270879	6.70434e-09	6800	33.6919
rs17231506	16	56960616	T	C	0.107352	0.0184986	0.27829	6.776e-09	7174	33.6683
rs1260326	2	27508073	C	T	-0.101263	0.0174581	0.650878	6.89242e-09	7174	33.6346
rs1532085	15	58391167	G	A	-0.0972163	0.0167684	0.573441	7.02372e-09	7165	33.6027
rs72999033	19	19255823	T	C	-0.199245	0.0343829	0.0623971	7.11969e-09	7173	33.5713
rs510988	11	116943088	T	C	-0.146248	0.0252561	0.828651	7.4007e-09	5462	33.5188
rs1800961	20	44413724	T	C	-0.215559	0.0372427	0.0524109	7.42014e-09	7174	33.4911
rs35332062	7	73597712	A	G	-0.147817	0.0255395	0.121986	7.42677e-09	7113	33.489
rs268	8	19956018	G	A	0.336	0.0582284	0.0226757	8.25719e-09	6613	33.2872
rs174556	11	61813163	T	C	0.0997193	0.0173	0.3796	8.51397e-09	7157	33.2158
rs3018617	11	62435462	G	A	-0.108239	0.0187828	0.301508	8.62065e-09	7174	33.1991
rs1260326	2	27508073	C	T	-0.102768	0.0178383	0.650878	8.71709e-09	6828	33.1804
rs117210444	16	73859072	G	A	-0.28677	0.0498468	0.0344767	9.18718e-09	5882	33.0861
rs174527	11	61770929	C	G	0.102202	0.0177758	0.44432	9.3281e-09	6639	33.0468
rs62081852	18	26802732	T	C	0.389035	0.0676723	0.0176631	9.34709e-09	7135	33.0395
rs34621709	1	220806736	A	C	0.124297	0.0216296	0.18474	9.46542e-09	7113	33.0143
rs1532085	15	58391167	G	A	-0.0983176	0.0171088	0.573441	9.47436e-09	6956	33.014
rs247617	16	56956804	A	C	0.10651	0.0185396	0.278171	9.57278e-09	7174	32.9958
rs174554	11	61811991	G	A	-0.0983213	0.0171242	0.405862	9.75404e-09	7066	32.9573
rs187429064	19	19269704	G	A	-0.217301	0.0378548	0.0535314	9.81615e-09	7172	32.9428
rs7248003	19	8236164	T	C	0.109401	0.0190585	0.720882	9.83536e-09	7174	32.9416
rs531117	11	75745089	T	C	-0.113887	0.0198453	0.232379	9.95537e-09	7173	32.9239
rs3134950	6	32159700	A	C	0.0966721	0.0168476	0.583482	9.95711e-09	7174	32.9159
rs1042034	2	21002409	T	C	0.107098	0.0186743	0.727594	1.01247e-08	7119	32.8815
rs79146711	4	73424911	T	C	0.234351	0.0408695	0.0451481	1.01855e-08	7174	32.8711
rs174527	11	61770929	C	G	-0.100292	0.017517	0.44432	1.07461e-08	6805	32.7707
rs112129861	15	59047450	C	G	0.194325	0.0339508	0.0648212	1.08404e-08	7045	32.7517
rs1980615	14	67491655	C	A	-0.103279	0.0180563	0.455123	1.11502e-08	6127	32.7058
rs182695896	4	73947510	C	A	0.30329	0.0530431	0.025305	1.12191e-08	7173	32.6842
rs118068660	19	11079868	T	C	-0.161378	0.0282534	0.0946153	1.16088e-08	7166	32.6156
rs1690333	15	57616988	C	T	0.0995935	0.0174549	0.439219	1.20293e-08	6666	32.5459
rs1135999	16	15038105	G	A	-0.101484	0.0177973	0.315252	1.22558e-08	7174	32.5062
rs600626	11	75744264	G	A	-0.120776	0.0211779	0.232311	1.23015e-08	6235	32.5129
rs1042034	2	21002409	T	C	0.105937	0.0186017	0.727594	1.27909e-08	7174	32.4242
rs10105606	8	19970337	A	C	-0.111559	0.0195926	0.278826	1.29356e-08	6479	32.4109
rs1260326	2	27508073	C	T	-0.113769	0.0200026	0.650878	1.35183e-08	5448	32.3382
rs147549994	16	1939264	T	G	0.255782	0.044991	0.035936	1.35423e-08	7174	32.3123
rs1260326	2	27508073	C	T	-0.0994691	0.0175128	0.650878	1.40033e-08	7117	32.251
rs600518	11	75744328	T	A	-0.113042	0.0199103	0.2323	1.42316e-08	7106	32.2257
rs7412	19	44908822	T	C	-0.210972	0.0371845	0.053066	1.45065e-08	7174	32.1814
rs113127305	10	70837164	A	G	-0.217065	0.0382651	0.0497976	1.45911e-08	7174	32.1701
rs149768482	2	204687512	T	C	0.198338	0.0349639	0.0671009	1.45917e-08	7174	32.17
rs2229738	11	68794860	T	C	-0.136513	0.0240752	0.155986	1.48215e-08	6800	32.1426
rs75679663	17	4764677	A	C	-0.304284	0.0536888	0.0257881	1.50287e-08	7174	32.1122
rs1169306	12	121000508	T	C	-0.0983412	0.0173556	0.359634	1.51403e-08	7173	32.0975
rs77645768	4	72803111	A	G	0.303813	0.0536336	0.0255539	1.52525e-08	7174	32.0788
rs77645768	4	72803111	A	G	0.303984	0.0536861	0.0255539	1.54642e-08	7174	32.0521
rs1260326	2	27508073	C	T	-0.0990041	0.0174883	0.650878	1.56e-08	7174	32.0398
rs7846649	8	59088496	C	T	0.126045	0.0222721	0.190649	1.58208e-08	6479	32.018
rs1532085	15	58391167	G	A	-0.0951275	0.0168164	0.573441	1.60014e-08	7154	31.9908
rs2043082	15	58382109	A	G	0.0966459	0.0170892	0.410983	1.61459e-08	6956	31.9741
rs1260326	2	27508073	C	T	-0.101199	0.0179027	0.650878	1.6421e-08	6805	31.9439
rs157582	19	44892962	T	C	0.117905	0.0208635	0.223336	1.65714e-08	6613	31.927
rs1260326	2	27508073	C	T	-0.0984695	0.0174281	0.650878	1.65899e-08	7165	31.9141
rs3741252	11	61744026	T	C	0.13889	0.024597	0.133653	1.697e-08	7174	31.8755
rs174604	11	61858798	G	C	0.0982863	0.017409	0.371513	1.70601e-08	7165	31.8652
rs1800961	20	44413724	T	C	-0.21016	0.037228	0.0524109	1.71172e-08	7174	31.8595
rs58489806	19	19346108	T	C	-0.178451	0.0316157	0.0756567	1.71616e-08	7117	31.8501
rs1260326	2	27508073	C	T	-0.0986077	0.017493	0.650878	1.79457e-08	7148	31.7667
rs182695896	4	73947510	C	A	0.295609	0.0524625	0.025305	1.82143e-08	7174	31.7407
rs146934967	18	15033501	T	C	0.41533	0.0737284	0.0130791	1.83353e-08	7166	31.7246
rs429358	19	44908684	C	T	0.121765	0.0216407	0.189202	1.90515e-08	7047	31.6504
rs1532085	15	58391167	G	A	-0.101106	0.0179737	0.573441	1.93061e-08	6258	31.633
rs15285	8	19967156	T	C	-0.123238	0.0219238	0.261072	1.98902e-08	5403	31.5862
rs57815521	11	61960675	T	C	-0.294935	0.0525516	0.0274688	2.07366e-08	7106	31.489
rs3026120	17	5384095	A	G	-0.174827	0.0311838	0.0745924	2.14118e-08	7174	31.4223
rs15285	8	19967156	T	C	-0.106116	0.0189299	0.261072	2.14783e-08	7168	31.4155
rs7936002	11	62451557	G	A	0.110547	0.019742	0.257197	2.22148e-08	7121	31.3465
rs12462619	19	8607097	C	T	-0.107941	0.0193018	0.261292	2.32436e-08	7174	31.2648
rs204468	19	44987378	C	T	-0.0952732	0.0170428	0.594995	2.34901e-08	7172	31.242
rs11057853	12	124844767	C	T	-0.0940054	0.0168394	0.453524	2.45262e-08	7173	31.1553
rs1033155	15	89110533	G	A	-0.0968274	0.0173549	0.398271	2.5017e-08	7049	31.1192
rs7936002	11	62451557	G	A	0.109709	0.0196714	0.257197	2.52693e-08	7174	31.0952
rs74915447	4	72899760	A	G	0.246542	0.0442136	0.0377859	2.54667e-08	7174	31.0849
rs204474	19	44983921	T	C	-0.0954751	0.0171301	0.598366	2.58442e-08	7154	31.0555
rs15285	8	19967156	T	C	-0.105751	0.0189806	0.261072	2.61547e-08	7119	31.0332
rs1532085	15	58391167	G	A	-0.0938326	0.0168564	0.573441	2.68886e-08	7135	30.9782
rs79624003	7	73598455	G	A	-0.141228	0.0253734	0.122045	2.69795e-08	7174	30.9716
rs79136768	11	61594967	G	A	-0.249044	0.0447471	0.036937	2.70555e-08	7174	30.9672
rs9653945	3	142941864	A	G	-0.110791	0.0199029	0.364111	2.71653e-08	5519	30.9755
rs55985238	17	3769209	A	T	-0.559929	0.100609	0.0088197	2.72226e-08	6207	30.9637
rs56228609	16	56953853	T	C	-0.10381	0.0186582	0.275513	2.73262e-08	7157	30.9469
rs11591147	1	55039974	T	G	-0.259172	0.0465815	0.0332154	2.73412e-08	7174	30.9477
rs17596144	1	220805303	T	C	0.13011	0.0234147	0.151717	2.84378e-08	7146	30.869
rs149615216	18	49579658	T	C	0.641732	0.115532	0.0049109	2.88033e-08	7170	30.8448
rs62311841	4	133202073	A	G	-0.161837	0.0291284	0.123593	2.88396e-08	5658	30.8581
rs8107974	19	19277691	T	A	-0.190759	0.0343838	0.0624678	2.99632e-08	7173	30.771
rs1260326	2	27508073	C	T	-0.0971522	0.0175127	0.650878	2.99807e-08	7135	30.7664
rs6709442	2	123584690	A	G	0.0946652	0.0170657	0.41602	3.00419e-08	7174	30.7618
rs964184	11	116778201	C	G	-0.128344	0.0231464	0.848991	3.04319e-08	7174	30.7371
rs17395333	2	21100497	G	A	0.103708	0.0187058	0.277564	3.05555e-08	7174	30.7292
rs1260326	2	27508073	C	T	-0.096388	0.0173855	0.650878	3.056e-08	7174	30.7291
rs35332062	7	73597712	A	G	-0.140787	0.0253953	0.121986	3.06085e-08	7168	30.7254
rs17145750	7	73612048	T	C	0.132228	0.0238536	0.140658	3.06991e-08	7174	30.7198
rs3741298	11	116786845	T	C	-0.10866	0.0196057	0.765351	3.08878e-08	7157	30.7081
rs1800588	15	58431476	T	C	0.107292	0.0193596	0.258046	3.09297e-08	7173	30.7058
rs187429064	19	19269704	G	A	-0.210509	0.0379834	0.0535314	3.10021e-08	7166	30.7066
rs61999891	15	58007401	A	G	0.160988	0.0290463	0.103938	3.10374e-08	6666	30.7097
rs35332062	7	73597712	A	G	-0.143787	0.025949	0.121986	3.11246e-08	6884	30.6953
rs508049	11	68908029	T	C	-0.15839	0.028652	0.0979671	3.35151e-08	7174	30.5509
rs964184	11	116778201	C	G	-0.129412	0.0234392	0.848991	3.48401e-08	7019	30.4747
rs73015021	19	11082239	G	A	-0.158246	0.0286647	0.0921263	3.48866e-08	7174	30.4684
rs28505920	8	118268727	A	T	0.123282	0.0223476	0.171403	3.57529e-08	7117	30.4239
rs144944992	1	164790578	T	C	0.494641	0.0896755	0.00943105	3.58445e-08	7157	30.4166
rs10160784	11	75745010	C	T	-0.10964	0.0198798	0.232378	3.60553e-08	7135	30.4083
rs1601935	15	58379566	T	G	-0.0940479	0.0170735	0.611241	3.74541e-08	7174	30.3342
rs2352723	1	230156121	C	T	-0.112348	0.0203979	0.76854	3.76323e-08	6613	30.3269
rs1532085	15	58391167	G	A	-0.0925549	0.0168091	0.573441	3.78957e-08	7166	30.3102
rs1800588	15	58431476	T	C	0.10685	0.0194158	0.258046	3.85363e-08	7135	30.2773
rs7412	19	44908822	T	C	0.219564	0.0399077	0.053066	3.90648e-08	6172	30.2599
rs1260326	2	27508073	C	T	-0.109504	0.0199134	0.650878	3.98532e-08	5519	30.2282
rs147797702	18	52743009	C	T	-0.489187	0.0890169	0.00935496	4.02686e-08	7173	30.1914
rs17725246	7	44542387	C	T	0.0970678	0.0176788	0.338836	4.13556e-08	7157	30.1386
rs9304645	19	44947071	A	G	-0.122667	0.022352	0.165552	4.20125e-08	7174	30.1094
rs2255531	12	120977112	A	G	0.0933972	0.0170246	0.394936	4.24659e-08	7174	30.088
rs73215839	12	92131416	T	C	0.26912	0.0490847	0.0334803	4.3302e-08	6692	30.0518
rs1800961	20	44413724	T	C	-0.204194	0.0372477	0.0524109	4.34267e-08	7172	30.0446
rs1042034	2	21002409	T	C	0.102084	0.0186281	0.727594	4.37675e-08	7165	30.0232
rs79146711	4	73424911	T	C	0.223614	0.0408223	0.0451481	4.44675e-08	7174	29.9973
rs2043085	15	58388755	C	T	-0.0999295	0.0182774	0.576127	4.74645e-08	6025	29.8823
rs187429064	19	19269704	G	A	-0.206396	0.0377875	0.0535314	4.85911e-08	7174	29.8253
rs1042034	2	21002409	T	C	0.10387	0.0190302	0.727594	4.96797e-08	6884	29.7829

## Sheet: Table S2
Table S2. The Association Between Lipids and UC. (IVW, MR Egger, Weighted median, Simple mode, and Weighted mode)
Exposure	Exposure_ID	Outcome	Method	Nsnp	Beta	SE	Pval	OR	OR_lci95	OR_uci95
Sterol ester (27:1/20:4) levels	GCST90277250	UC	MR Egger	31	-0.135227	0.0424731	0.0034582	0.873517	0.803744	0.949348
Sterol ester (27:1/20:4) levels	GCST90277250	UC	Weighted median	31	-0.123881	0.0285041	1.38583e-05	0.883485	0.83548	0.934248
Phosphatidylcholine (17:0_18:2) levels	GCST90277297	UC	Inverse variance weighted	25	0.156088	0.0462471	0.000737893	1.16893	1.06763	1.27984
Sterol ester (27:1/20:4) levels	GCST90277250	UC	Simple mode	31	-0.0475593	0.0742376	0.526622	0.953554	0.824428	1.1029
Sterol ester (27:1/20:4) levels	GCST90277250	UC	Weighted mode	31	-0.117011	0.0288684	0.000329789	0.889576	0.840639	0.941361
Sterol ester (27:1/20:5) levels	GCST90277251	UC	MR Egger	26	-0.229637	0.0606492	0.000902524	0.794822	0.70574	0.89515
Sterol ester (27:1/20:5) levels	GCST90277251	UC	Weighted median	26	-0.197635	0.0449183	1.08316e-05	0.82067	0.751507	0.896197
Phosphatidylcholine (O-16:0_18:2) levels	GCST90277321	UC	Inverse variance weighted	20	0.153106	0.0607895	0.0117813	1.16545	1.03454	1.31292
Sterol ester (27:1/20:5) levels	GCST90277251	UC	Simple mode	26	0.0712553	0.13834	0.611027	1.07386	0.818819	1.40833
Sterol ester (27:1/20:5) levels	GCST90277251	UC	Weighted mode	26	-0.189899	0.0492495	0.000716759	0.827043	0.750941	0.910857
Phosphatidylcholine (20:4_0:0) levels	GCST90277268	UC	MR Egger	27	-0.145296	0.0439836	0.0028808	0.864766	0.79334	0.942624
Phosphatidylcholine (20:4_0:0) levels	GCST90277268	UC	Weighted median	27	-0.137162	0.034616	7.42078e-05	0.871829	0.81464	0.933033
Phosphatidylcholine (O-18:1_18:2) levels	GCST90277338	UC	Inverse variance weighted	25	0.146572	0.0416349	0.000430876	1.15786	1.06712	1.25631
Phosphatidylcholine (20:4_0:0) levels	GCST90277268	UC	Simple mode	27	-0.0798712	0.103619	0.447763	0.923235	0.753547	1.13113
Phosphatidylcholine (20:4_0:0) levels	GCST90277268	UC	Weighted mode	27	-0.141294	0.0338299	0.000294576	0.868234	0.812532	0.927755
Phosphatidylethanolamine (18:2_0:0) levels	GCST90277271	UC	MR Egger	27	0.190658	0.0661773	0.00802095	1.21005	1.06285	1.37763
Phosphatidylethanolamine (18:2_0:0) levels	GCST90277271	UC	Weighted median	27	0.180262	0.0479749	0.000171679	1.19753	1.09006	1.3156
Phosphatidylcholine (O-18:2_18:1) levels	GCST90277342	UC	Inverse variance weighted	17	0.141189	0.0654425	0.0309711	1.15164	1.01301	1.30925
Phosphatidylethanolamine (18:2_0:0) levels	GCST90277271	UC	Simple mode	27	0.137451	0.105566	0.204323	1.14735	0.932898	1.41109
Phosphatidylethanolamine (18:2_0:0) levels	GCST90277271	UC	Weighted mode	27	0.171529	0.0510178	0.0024033	1.18712	1.07416	1.31196
Phosphatidylcholine (14:0_16:0) levels	GCST90277272	UC	MR Egger	19	-0.101542	0.118013	0.401522	0.903443	0.716879	1.13856
Phosphatidylcholine (14:0_16:0) levels	GCST90277272	UC	Weighted median	19	-0.0526656	0.0661032	0.425615	0.948697	0.833411	1.07993
Phosphatidylcholine (16:0_20:2) levels	GCST90277285	UC	Inverse variance weighted	27	0.131011	0.0410564	0.00141777	1.13998	1.05184	1.23551
Phosphatidylcholine (14:0_16:0) levels	GCST90277272	UC	Simple mode	19	-0.0265733	0.12204	0.830078	0.973777	0.766615	1.23692
Phosphatidylcholine (14:0_16:0) levels	GCST90277272	UC	Weighted mode	19	-0.0176386	0.115555	0.880379	0.982516	0.783388	1.23226
Phosphatidylcholine (16:0_18:2) levels	GCST90277282	UC	MR Egger	36	0.174142	0.0711422	0.0196901	1.19022	1.03531	1.36832
Phosphatidylcholine (16:0_18:2) levels	GCST90277282	UC	Weighted median	36	0.150566	0.0485974	0.0019468	1.16249	1.05687	1.27867
Phosphatidylcholine (O-18:2_16:0) levels	GCST90277341	UC	Inverse variance weighted	26	0.129548	0.0532747	0.0150283	1.13831	1.02545	1.2636
Phosphatidylcholine (16:0_18:2) levels	GCST90277282	UC	Simple mode	36	-0.104356	0.131128	0.431493	0.900904	0.696723	1.16492
Phosphatidylcholine (16:0_18:2) levels	GCST90277282	UC	Weighted mode	36	0.216767	0.053765	0.000284779	1.24205	1.11783	1.38009
Phosphatidylcholine (16:0_20:2) levels	GCST90277285	UC	MR Egger	27	0.2266	0.0811919	0.00991859	1.25433	1.06979	1.4707
Phosphatidylcholine (16:0_20:2) levels	GCST90277285	UC	Weighted median	27	0.211233	0.0581207	0.000278648	1.2352	1.10221	1.38424
Phosphatidylcholine (18:2_18:2) levels	GCST90277314	UC	Inverse variance weighted	23	0.125524	0.0484457	0.00956927	1.13374	1.03104	1.24667
Phosphatidylcholine (16:0_20:2) levels	GCST90277285	UC	Simple mode	27	0.258536	0.144115	0.0844589	1.29503	0.976355	1.71773
Phosphatidylcholine (16:0_20:2) levels	GCST90277285	UC	Weighted mode	27	0.286335	0.065752	0.000184454	1.33154	1.17054	1.51469
Phosphatidylcholine (16:0_20:4) levels	GCST90277287	UC	MR Egger	24	-0.162188	0.0389871	0.000408142	0.850281	0.787728	0.917802
Phosphatidylcholine (16:0_20:4) levels	GCST90277287	UC	Weighted median	24	-0.131883	0.0306591	1.69569e-05	0.876444	0.825328	0.930725
Phosphatidylcholine (18:1_18:1) levels	GCST90277308	UC	Inverse variance weighted	22	0.123465	0.0595833	0.0382525	1.13141	1.0067	1.27156
Phosphatidylcholine (16:0_20:4) levels	GCST90277287	UC	Simple mode	24	-0.0863806	0.100185	0.397472	0.917245	0.753714	1.11626
Phosphatidylcholine (16:0_20:4) levels	GCST90277287	UC	Weighted mode	24	-0.132888	0.0314226	0.000318146	0.875563	0.823266	0.931183
Phosphatidylcholine (16:0_20:5) levels	GCST90277288	UC	MR Egger	24	-0.220925	0.0667167	0.0031751	0.801777	0.703498	0.913785
Phosphatidylcholine (16:0_20:5) levels	GCST90277288	UC	Weighted median	24	-0.214979	0.0503651	1.96873e-05	0.806559	0.730742	0.890241
Phosphatidylcholine (16:1_18:1) levels	GCST90277293	UC	Inverse variance weighted	28	0.122611	0.0464378	0.00828243	1.13044	1.0321	1.23816
Phosphatidylcholine (16:0_20:5) levels	GCST90277288	UC	Simple mode	24	0.0973554	0.151684	0.527328	1.10225	0.818776	1.48387
Phosphatidylcholine (16:0_20:5) levels	GCST90277288	UC	Weighted mode	24	-0.213725	0.0524571	0.000467717	0.80757	0.728665	0.89502
Phosphatidylcholine (16:1_18:1) levels	GCST90277293	UC	MR Egger	28	0.166516	0.117997	0.170046	1.18118	0.937293	1.48853
Phosphatidylcholine (16:1_18:1) levels	GCST90277293	UC	Weighted median	28	0.148737	0.0639191	0.0199677	1.16037	1.02373	1.31524
Phosphatidylethanolamine (18:2_0:0) levels	GCST90277271	UC	Inverse variance weighted	27	0.117644	0.0363432	0.00120781	1.12484	1.04751	1.20789
Phosphatidylcholine (16:1_18:1) levels	GCST90277293	UC	Simple mode	28	0.196527	0.145529	0.18809	1.21717	0.915111	1.61893
Phosphatidylcholine (16:1_18:1) levels	GCST90277293	UC	Weighted mode	28	0.293608	0.122379	0.0236026	1.34126	1.05522	1.70484
Phosphatidylcholine (16:1_18:2) levels	GCST90277294	UC	MR Egger	25	0.185468	0.0891702	0.0488632	1.20378	1.01075	1.43368
Phosphatidylcholine (16:1_18:2) levels	GCST90277294	UC	Weighted median	25	0.209541	0.0498725	2.65106e-05	1.23311	1.11828	1.35974
Phosphatidylcholine (16:1_18:2) levels	GCST90277294	UC	Inverse variance weighted	25	0.113318	0.0459892	0.0137394	1.11999	1.02345	1.22563
Phosphatidylcholine (16:1_18:2) levels	GCST90277294	UC	Simple mode	25	-0.100169	0.156326	0.527743	0.904684	0.665931	1.22904
Phosphatidylcholine (16:1_18:2) levels	GCST90277294	UC	Weighted mode	25	0.215028	0.05007	0.00024974	1.2399	1.124	1.36775
Phosphatidylcholine (17:0_18:2) levels	GCST90277297	UC	MR Egger	25	0.260548	0.114982	0.0331733	1.29764	1.03581	1.62566
Phosphatidylcholine (17:0_18:2) levels	GCST90277297	UC	Weighted median	25	0.230383	0.060602	0.000143778	1.25908	1.11807	1.41788
Phosphatidylcholine (18:1_18:2) levels	GCST90277309	UC	Inverse variance weighted	22	0.112551	0.0482744	0.0197283	1.11913	1.01809	1.23019
Phosphatidylcholine (17:0_18:2) levels	GCST90277297	UC	Simple mode	25	0.25218	0.159261	0.126411	1.28683	0.941792	1.75827
Phosphatidylcholine (17:0_18:2) levels	GCST90277297	UC	Weighted mode	25	0.290461	0.0689298	0.000306532	1.33704	1.16808	1.53045
Phosphatidylcholine (17:0_20:4) levels	GCST90277298	UC	MR Egger	30	-0.183271	0.060125	0.00498461	0.832543	0.739992	0.936668
Phosphatidylcholine (17:0_20:4) levels	GCST90277298	UC	Weighted median	30	-0.145518	0.0337508	1.62116e-05	0.864574	0.809232	0.923701
Phosphatidylinositol (18:1_18:1) levels	GCST90277365	UC	Inverse variance weighted	23	0.0948238	0.0455981	0.0375663	1.09947	1.00547	1.20225
Phosphatidylcholine (17:0_20:4) levels	GCST90277298	UC	Simple mode	30	-0.0548961	0.0978271	0.579003	0.946583	0.781424	1.14665
Phosphatidylcholine (17:0_20:4) levels	GCST90277298	UC	Weighted mode	30	-0.142215	0.0335227	0.000206433	0.867435	0.812272	0.926343
Phosphatidylcholine (18:0_20:4) levels	GCST90277304	UC	MR Egger	27	-0.136621	0.038862	0.00169793	0.872301	0.808325	0.941339
Phosphatidylcholine (18:0_20:4) levels	GCST90277304	UC	Weighted median	27	-0.120791	0.0259873	3.35042e-06	0.886219	0.84221	0.932528
Phosphatidylethanolamine (18:0_18:2) levels	GCST90277347	UC	Inverse variance weighted	29	0.0875154	0.0336099	0.00921817	1.09146	1.02188	1.16578
Phosphatidylcholine (18:0_20:4) levels	GCST90277304	UC	Simple mode	27	-0.15729	0.0862027	0.0795656	0.854456	0.721627	1.01174
Phosphatidylcholine (18:0_20:4) levels	GCST90277304	UC	Weighted mode	27	-0.121522	0.0295725	0.000351367	0.885571	0.835701	0.938417
Phosphatidylcholine (18:0_20:5) levels	GCST90277305	UC	MR Egger	25	-0.184903	0.0553267	0.00282861	0.831185	0.745766	0.926387
Phosphatidylcholine (18:0_20:5) levels	GCST90277305	UC	Weighted median	25	-0.161822	0.0433947	0.000192186	0.850592	0.781238	0.926104
Phosphatidylcholine (18:1_20:2) levels	GCST90277311	UC	Inverse variance weighted	23	0.0868439	0.0373049	0.0199147	1.09073	1.01382	1.17347
Phosphatidylcholine (18:0_20:5) levels	GCST90277305	UC	Simple mode	25	0.124554	0.135825	0.368257	1.13264	0.867913	1.47812
Phosphatidylcholine (18:0_20:5) levels	GCST90277305	UC	Weighted mode	25	-0.195217	0.0427052	0.000123545	0.822656	0.756601	0.894478
Phosphatidylcholine (18:1_18:1) levels	GCST90277308	UC	MR Egger	22	0.201086	0.1473	0.18737	1.22273	0.916106	1.63198
Phosphatidylcholine (18:1_18:1) levels	GCST90277308	UC	Weighted median	22	0.161388	0.0722664	0.0255334	1.17514	1.01994	1.35396
Phosphatidylinositol (18:0_20:3) levels	GCST90277363	UC	Inverse variance weighted	33	0.0810395	0.0381001	0.0334191	1.08441	1.00638	1.16849
Phosphatidylcholine (18:1_18:1) levels	GCST90277308	UC	Simple mode	22	0.159972	0.165039	0.343426	1.17348	0.849164	1.62166
Phosphatidylcholine (18:1_18:1) levels	GCST90277308	UC	Weighted mode	22	0.268048	0.0973686	0.011921	1.30741	1.08026	1.58232
Phosphatidylcholine (18:1_18:2) levels	GCST90277309	UC	MR Egger	22	0.278474	0.0818005	0.00281325	1.32111	1.12541	1.55085
Phosphatidylcholine (18:1_18:2) levels	GCST90277309	UC	Weighted median	22	0.160834	0.0465758	0.000554042	1.17449	1.07202	1.28675
Phosphatidylcholine (16:0_18:2) levels	GCST90277282	UC	Inverse variance weighted	36	0.0718831	0.0339572	0.0342707	1.07453	1.00534	1.14848
Phosphatidylcholine (18:1_18:2) levels	GCST90277309	UC	Simple mode	22	-0.00900481	0.129517	0.945228	0.991036	0.768852	1.27743
Phosphatidylcholine (18:1_18:2) levels	GCST90277309	UC	Weighted mode	22	0.195968	0.0499421	0.000779188	1.21649	1.10305	1.34159
Phosphatidylcholine (18:1_20:2) levels	GCST90277311	UC	MR Egger	23	0.202964	0.0650974	0.00520438	1.22503	1.07829	1.39174
Phosphatidylcholine (18:1_20:2) levels	GCST90277311	UC	Weighted median	23	0.174775	0.0431087	5.0287e-05	1.19098	1.09448	1.29598
Sphingomyelin (d42:2) levels	GCST90277378	UC	Inverse variance weighted	38	-0.0753088	0.0334259	0.0242585	0.927457	0.868643	0.990254
Phosphatidylcholine (18:1_20:2) levels	GCST90277311	UC	Simple mode	23	0.116661	0.124584	0.359231	1.12374	0.880273	1.43454
Phosphatidylcholine (18:1_20:2) levels	GCST90277311	UC	Weighted mode	23	0.178355	0.0432854	0.000449597	1.19525	1.09803	1.30108
Phosphatidylcholine (18:1_20:4) levels	GCST90277313	UC	MR Egger	28	-0.144373	0.0511101	0.00896693	0.865565	0.783058	0.956765
Phosphatidylcholine (18:1_20:4) levels	GCST90277313	UC	Weighted median	28	-0.151449	0.035493	1.98118e-05	0.859462	0.801705	0.92138
Phosphatidylcholine (O-16:1_20:4) levels	GCST90277330	UC	Inverse variance weighted	23	-0.0868246	0.03716	0.019465	0.916838	0.852435	0.986107
Phosphatidylcholine (18:1_20:4) levels	GCST90277313	UC	Simple mode	28	-0.0557694	0.108803	0.612418	0.945757	0.764126	1.17056
Phosphatidylcholine (18:1_20:4) levels	GCST90277313	UC	Weighted mode	28	-0.142202	0.0368667	0.000644943	0.867446	0.806976	0.932446
Phosphatidylcholine (18:2_18:2) levels	GCST90277314	UC	MR Egger	23	0.231561	0.104716	0.0382375	1.26057	1.02667	1.54775
Phosphatidylcholine (18:2_18:2) levels	GCST90277314	UC	Weighted median	23	0.059607	0.0660447	0.366778	1.06142	0.932542	1.20811
Sphingomyelin (d40:2) levels	GCST90277377	UC	Inverse variance weighted	36	-0.0902676	0.0432554	0.0369015	0.913687	0.839417	0.994528
Phosphatidylcholine (18:2_18:2) levels	GCST90277314	UC	Simple mode	23	-0.0415855	0.140677	0.7703	0.959267	0.728104	1.26382
Phosphatidylcholine (18:2_18:2) levels	GCST90277314	UC	Weighted mode	23	0.361426	0.116959	0.00534626	1.43538	1.14132	1.80519
Phosphatidylcholine (O-16:0_18:2) levels	GCST90277321	UC	MR Egger	20	0.0104175	0.141703	0.942206	1.01047	0.765428	1.33397
Phosphatidylcholine (O-16:0_18:2) levels	GCST90277321	UC	Weighted median	20	0.218866	0.0761334	0.00404323	1.24466	1.07213	1.44497
Phosphatidylcholine (18:1_20:4) levels	GCST90277313	UC	Inverse variance weighted	28	-0.0940816	0.0327907	0.00411572	0.910208	0.85355	0.970628
Phosphatidylcholine (O-16:0_18:2) levels	GCST90277321	UC	Simple mode	20	0.207045	0.17197	0.24339	1.23004	0.878081	1.72307
Phosphatidylcholine (O-16:0_18:2) levels	GCST90277321	UC	Weighted mode	20	0.328932	0.134501	0.0243739	1.38948	1.06749	1.8086
Phosphatidylcholine (O-16:1_20:4) levels	GCST90277330	UC	MR Egger	23	-0.194489	0.0662707	0.00791511	0.823255	0.722975	0.937444
Phosphatidylcholine (O-16:1_20:4) levels	GCST90277330	UC	Weighted median	23	-0.154601	0.046308	0.000842178	0.856757	0.782419	0.938157
Sphingomyelin (d38:1) levels	GCST90277374	UC	Inverse variance weighted	38	-0.0963054	0.0295713	0.00112709	0.908187	0.857045	0.96238
Phosphatidylcholine (O-16:1_20:4) levels	GCST90277330	UC	Simple mode	23	-0.0073677	0.1438	0.9596	0.992659	0.748851	1.31585
Phosphatidylcholine (O-16:1_20:4) levels	GCST90277330	UC	Weighted mode	23	-0.190441	0.0450453	0.000345915	0.826594	0.756744	0.902892
Phosphatidylcholine (O-18:0_20:4) levels	GCST90277336	UC	MR Egger	21	-0.375313	0.08923	0.000478572	0.687074	0.576832	0.818385
Phosphatidylcholine (O-18:0_20:4) levels	GCST90277336	UC	Weighted median	21	-0.197903	0.0574042	0.000565719	0.820449	0.733142	0.918153
Sphingomyelin (d36:1) levels	GCST90277372	UC	Inverse variance weighted	35	-0.0970513	0.0374659	0.00958673	0.907509	0.843256	0.976659
Phosphatidylcholine (O-18:0_20:4) levels	GCST90277336	UC	Simple mode	21	-0.131838	0.132345	0.331067	0.876483	0.676221	1.13605
Phosphatidylcholine (O-18:0_20:4) levels	GCST90277336	UC	Weighted mode	21	-0.221217	0.0548083	0.000646416	0.801542	0.719901	0.892443
Phosphatidylcholine (O-18:1_18:2) levels	GCST90277338	UC	MR Egger	25	0.309969	0.0923048	0.00272091	1.36338	1.13775	1.63376
Phosphatidylcholine (O-18:1_18:2) levels	GCST90277338	UC	Weighted median	25	0.21676	0.0592063	0.00025114	1.24205	1.10596	1.39487
Triacylglycerol (56:7) levels	GCST90277413	UC	Inverse variance weighted	33	-0.101809	0.0454169	0.0249836	0.903202	0.826276	0.98729
Phosphatidylcholine (O-18:1_18:2) levels	GCST90277338	UC	Simple mode	25	0.249644	0.140588	0.0884634	1.28357	0.974424	1.69079
Phosphatidylcholine (O-18:1_18:2) levels	GCST90277338	UC	Weighted mode	25	0.296117	0.0800389	0.00112126	1.34463	1.1494	1.57301
Phosphatidylcholine (O-18:2_16:0) levels	GCST90277341	UC	MR Egger	26	0.0301715	0.106247	0.778864	1.03063	0.836882	1.26924
Phosphatidylcholine (O-18:2_16:0) levels	GCST90277341	UC	Weighted median	26	0.0597119	0.0671248	0.373699	1.06153	0.930668	1.21079
Phosphatidylethanolamine (O-18:2_20:4) levels	GCST90277357	UC	Inverse variance weighted	26	-0.102072	0.0508147	0.0445671	0.902964	0.817365	0.997528
Phosphatidylcholine (O-18:2_16:0) levels	GCST90277341	UC	Simple mode	26	0.0144611	0.132914	0.914229	1.01457	0.781883	1.31649
Phosphatidylcholine (O-18:2_16:0) levels	GCST90277341	UC	Weighted mode	26	-0.0059567	0.138294	0.965986	0.994061	0.758044	1.30356
Phosphatidylcholine (O-18:2_18:1) levels	GCST90277342	UC	MR Egger	17	0.284091	0.197721	0.171297	1.32855	0.901728	1.95741
Phosphatidylcholine (O-18:2_18:1) levels	GCST90277342	UC	Weighted median	17	0.127049	0.082284	0.122582	1.13547	0.966351	1.33419
Phosphatidylcholine (18:0_20:4) levels	GCST90277304	UC	Inverse variance weighted	27	-0.104696	0.0271008	0.000111913	0.900599	0.854009	0.949729
Phosphatidylcholine (O-18:2_18:1) levels	GCST90277342	UC	Simple mode	17	0.110432	0.15188	0.477669	1.11676	0.829234	1.50398
Phosphatidylcholine (O-18:2_18:1) levels	GCST90277342	UC	Weighted mode	17	0.116428	0.177972	0.522282	1.12348	0.792631	1.59242
Phosphatidylethanolamine (18:0_18:2) levels	GCST90277347	UC	MR Egger	29	0.096873	0.0669128	0.1592	1.10172	0.966305	1.25611
Phosphatidylethanolamine (18:0_18:2) levels	GCST90277347	UC	Weighted median	29	0.0796584	0.0471953	0.0914405	1.08292	0.987238	1.18787
Sterol ester (27:1/20:4) levels	GCST90277250	UC	Inverse variance weighted	31	-0.105465	0.0287626	0.000245646	0.899906	0.850577	0.952095
Phosphatidylethanolamine (18:0_18:2) levels	GCST90277347	UC	Simple mode	29	0.0307918	0.0943819	0.746663	1.03127	0.857103	1.24083
Phosphatidylethanolamine (18:0_18:2) levels	GCST90277347	UC	Weighted mode	29	0.0922869	0.0541674	0.0995064	1.09668	0.986215	1.21952
Phosphatidylethanolamine (O-16:1_20:4) levels	GCST90277351	UC	MR Egger	22	-0.569011	0.1366	0.0004777	0.566085	0.433118	0.739874
Phosphatidylethanolamine (O-16:1_20:4) levels	GCST90277351	UC	Weighted median	22	-0.28304	0.0728086	0.000101302	0.75349	0.653283	0.869067
Sterol ester (27:1/20:5) levels	GCST90277251	UC	Inverse variance weighted	26	-0.105572	0.0370864	0.00441816	0.89981	0.836724	0.967652
Phosphatidylethanolamine (O-16:1_20:4) levels	GCST90277351	UC	Simple mode	22	-0.306538	0.201749	0.143575	0.73599	0.49561	1.09296
Phosphatidylethanolamine (O-16:1_20:4) levels	GCST90277351	UC	Weighted mode	22	-0.348993	0.0836168	0.000428901	0.705398	0.598768	0.831018
Phosphatidylethanolamine (O-18:2_20:4) levels	GCST90277357	UC	MR Egger	26	-0.345663	0.113542	0.00558372	0.707751	0.566541	0.884158
Phosphatidylethanolamine (O-18:2_20:4) levels	GCST90277357	UC	Weighted median	26	-0.122951	0.0660104	0.0625195	0.884307	0.776988	1.00645
Phosphatidylcholine (16:0_20:4) levels	GCST90277287	UC	Inverse variance weighted	24	-0.106153	0.0259515	4.30533e-05	0.899287	0.854688	0.946212
Phosphatidylethanolamine (O-18:2_20:4) levels	GCST90277357	UC	Simple mode	26	-0.140024	0.146172	0.347268	0.869337	0.652775	1.15775
Phosphatidylethanolamine (O-18:2_20:4) levels	GCST90277357	UC	Weighted mode	26	-0.24977	0.139002	0.0844471	0.77898	0.593206	1.02293
Phosphatidylinositol (18:0_20:3) levels	GCST90277363	UC	MR Egger	33	0.10011	0.0800408	0.22039	1.10529	0.944811	1.29303
Phosphatidylinositol (18:0_20:3) levels	GCST90277363	UC	Weighted median	33	0.120447	0.0464799	0.00955949	1.128	1.02978	1.23559
Sphingomyelin (d38:2) levels	GCST90277375	UC	Inverse variance weighted	31	-0.10935	0.0391806	0.00525566	0.896416	0.830154	0.967968
Phosphatidylinositol (18:0_20:3) levels	GCST90277363	UC	Simple mode	33	0.0136487	0.101817	0.894202	1.01374	0.830346	1.23764
Phosphatidylinositol (18:0_20:3) levels	GCST90277363	UC	Weighted mode	33	0.160088	0.0480776	0.00219847	1.17361	1.06807	1.28958
Phosphatidylinositol (18:1_18:1) levels	GCST90277365	UC	MR Egger	23	0.0290529	0.110328	0.794862	1.02948	0.829285	1.278
Phosphatidylinositol (18:1_18:1) levels	GCST90277365	UC	Weighted median	23	0.0741938	0.0610062	0.223921	1.07702	0.955636	1.21381
Phosphatidylcholine (14:0_16:0) levels	GCST90277272	UC	Inverse variance weighted	19	-0.112124	0.0486765	0.0212538	0.893934	0.812589	0.983421
Phosphatidylinositol (18:1_18:1) levels	GCST90277365	UC	Simple mode	23	0.0350545	0.108336	0.749319	1.03568	0.837541	1.28068
Phosphatidylinositol (18:1_18:1) levels	GCST90277365	UC	Weighted mode	23	0.0531414	0.110274	0.634633	1.05458	0.849595	1.30902
Sphingomyelin (d36:1) levels	GCST90277372	UC	MR Egger	35	-0.0139307	0.0888269	0.876335	0.986166	0.828589	1.17371
Sphingomyelin (d36:1) levels	GCST90277372	UC	Weighted median	35	-0.136338	0.051687	0.00834569	0.872548	0.788483	0.965575
Phosphatidylcholine (18:0_20:5) levels	GCST90277305	UC	Inverse variance weighted	25	-0.112722	0.0353155	0.00141356	0.893399	0.833651	0.957429
Sphingomyelin (d36:1) levels	GCST90277372	UC	Simple mode	35	-0.125619	0.100261	0.218781	0.881951	0.724604	1.07346
Sphingomyelin (d36:1) levels	GCST90277372	UC	Weighted mode	35	-0.121873	0.0734845	0.106419	0.885261	0.766514	1.0224
Sphingomyelin (d38:1) levels	GCST90277374	UC	MR Egger	38	-0.058032	0.057006	0.315472	0.94362	0.843864	1.05517
Sphingomyelin (d38:1) levels	GCST90277374	UC	Weighted median	38	-0.0880036	0.0432065	0.0416686	0.915758	0.8414	0.996687
Phosphatidylcholine (20:4_0:0) levels	GCST90277268	UC	Inverse variance weighted	27	-0.123489	0.0273117	6.14064e-06	0.883831	0.837763	0.932433
Sphingomyelin (d38:1) levels	GCST90277374	UC	Simple mode	38	-0.159163	0.0790206	0.0513025	0.852858	0.730487	0.995727
Sphingomyelin (d38:1) levels	GCST90277374	UC	Weighted mode	38	-0.0747806	0.0533276	0.169164	0.927947	0.835853	1.03019
Sphingomyelin (d38:2) levels	GCST90277375	UC	MR Egger	31	0.0697861	0.0746423	0.357539	1.07228	0.926341	1.24121
Sphingomyelin (d38:2) levels	GCST90277375	UC	Weighted median	31	-0.103643	0.0523514	0.0477307	0.901547	0.813628	0.998966
Phosphatidylcholine (16:0_20:5) levels	GCST90277288	UC	Inverse variance weighted	24	-0.131823	0.0385442	0.000626084	0.876496	0.812719	0.945278
Sphingomyelin (d38:2) levels	GCST90277375	UC	Simple mode	31	-0.0798768	0.0975875	0.419518	0.92323	0.762503	1.11784
Sphingomyelin (d38:2) levels	GCST90277375	UC	Weighted mode	31	-0.0861904	0.0604099	0.163974	0.91742	0.814978	1.03274
Sphingomyelin (d40:2) levels	GCST90277377	UC	MR Egger	36	0.053659	0.0845765	0.530037	1.05512	0.893945	1.24537
Sphingomyelin (d40:2) levels	GCST90277377	UC	Weighted median	36	-0.0688073	0.0549609	0.210595	0.933507	0.838173	1.03968
Phosphatidylethanolamine (O-16:1_20:4) levels	GCST90277351	UC	Inverse variance weighted	22	-0.132679	0.0626788	0.0342765	0.875746	0.774506	0.99022
Sphingomyelin (d40:2) levels	GCST90277377	UC	Simple mode	36	-0.167373	0.107173	0.127356	0.845884	0.685619	1.04361
Sphingomyelin (d40:2) levels	GCST90277377	UC	Weighted mode	36	-0.0741741	0.0666823	0.27357	0.92851	0.814752	1.05815
Sphingomyelin (d42:2) levels	GCST90277378	UC	MR Egger	38	-0.046737	0.0638744	0.469087	0.954338	0.842038	1.08162
Sphingomyelin (d42:2) levels	GCST90277378	UC	Weighted median	38	-0.122935	0.048155	0.0106827	0.884321	0.804673	0.971852
Phosphatidylcholine (17:0_20:4) levels	GCST90277298	UC	Inverse variance weighted	30	-0.132727	0.0388102	0.000626432	0.875704	0.811562	0.944916
Sphingomyelin (d42:2) levels	GCST90277378	UC	Simple mode	38	-0.172686	0.0966776	0.0822626	0.841401	0.696161	1.01694
Sphingomyelin (d42:2) levels	GCST90277378	UC	Weighted mode	38	-0.162098	0.0879532	0.0733509	0.850358	0.715706	1.01034
Triacylglycerol (56:7) levels	GCST90277413	UC	MR Egger	33	-0.277576	0.110953	0.0178476	0.757618	0.609543	0.941663
Triacylglycerol (56:7) levels	GCST90277413	UC	Weighted median	33	-0.118785	0.0574523	0.0386834	0.887999	0.793429	0.993841
Phosphatidylcholine (O-18:0_20:4) levels	GCST90277336	UC	Inverse variance weighted	21	-0.153454	0.0527292	0.00361158	0.85774	0.77352	0.951129
Triacylglycerol (56:7) levels	GCST90277413	UC	Simple mode	33	-0.111345	0.121811	0.367508	0.89463	0.704622	1.13588
Triacylglycerol (56:7) levels	GCST90277413	UC	Weighted mode	33	-0.111345	0.103411	0.289654	0.89463	0.730496	1.09564

## Sheet: Table S3
Table S3. Heterogeneity and pleiotropy tests of instrument effects (lipid traits).
Exposure_ID	Exposure_Trait	Outcome	Method	Heterogeneity			Pleiotropy
				Q	Degree of freedom	p-Value	Egger intercept	SE	p-Value
GCST90277250	Sterol ester (27:1/20:4) levels	UC	MR Egger	46.4102	29	0.0213527	0.00933869	0.00979357	0.348191
			Inverse variance weighted	47.8654	30	0.0204471
GCST90277304	Phosphatidylcholine (18:0_20:4) levels		MR Egger	34.7567	25	0.092698	0.00895758	0.00785699	0.265059
			Inverse variance weighted	36.5637	26	0.0817783
GCST90277287	Phosphatidylcholine (16:0_20:4) levels		MR Egger	17.1663	22	0.754117	0.0167919	0.00871882	0.0671325
			Inverse variance weighted	20.8755	23	0.588689
GCST90277268	Phosphatidylcholine (20:4_0:0) levels		MR Egger	26.7815	25	0.36689	0.00553092	0.00868002	0.529787
			Inverse variance weighted	27.2164	26	0.398054

## Sheet: Table S4
Table S4. The Association Between Lipids and UC. (Bayesian weighting method)
ID	Exposure	Method	Beta	Pval	OR	OR_lci95	OR_uci95
GCST90277268	Phosphatidylcholine (20:4_0:0) levels	BWMR	-0.129045	2.33275e-06	0.878934	0.833096	0.927295
GCST90277287	Phosphatidylcholine (16:0_20:4) levels	BWMR	-0.107007	3.48541e-05	0.898519	0.854125	0.945221
GCST90277304	Phosphatidylcholine (18:0_20:4) levels	BWMR	-0.102966	0.000234116	0.902158	0.854003	0.953028
GCST90277298	Phosphatidylcholine (17:0_20:4) levels	BWMR	-0.136304	0.000645682	0.872577	0.806855	0.943652
GCST90277297	Phosphatidylcholine (17:0_18:2) levels	BWMR	0.155767	0.00102734	1.16855	1.06478	1.28244
GCST90277288	Phosphatidylcholine (16:0_20:5) levels	BWMR	-0.131469	0.00104862	0.876806	0.810504	0.948532
GCST90277338	Phosphatidylcholine (O-18:1_18:2) levels	BWMR	0.151355	0.00121512	1.16341	1.06148	1.27513
GCST90277374	Sphingomyelin (d38:1) levels	BWMR	-0.0982145	0.00127405	0.906454	0.85388	0.962266
GCST90277250	Sterol ester (27:1/20:4) levels	BWMR	-0.0986273	0.00275258	0.90608	0.849429	0.96651
GCST90277313	Phosphatidylcholine (18:1_20:4) levels	BWMR	-0.0947576	0.00319332	0.909593	0.854065	0.968732
GCST90277271	Phosphatidylethanolamine (18:2_0:0) levels	BWMR	0.116777	0.00392338	1.12387	1.03813	1.21669
GCST90277305	Phosphatidylcholine (18:0_20:5) levels	BWMR	-0.107758	0.00542047	0.897845	0.832181	0.968691
GCST90277251	Sterol ester (27:1/20:5) levels	BWMR	-0.104207	0.00651635	0.901039	0.835871	0.971287
GCST90277285	Phosphatidylcholine (16:0_20:2) levels	BWMR	0.114001	0.00832244	1.12075	1.02976	1.21979
GCST90277375	Sphingomyelin (d38:2) levels	BWMR	-0.0985822	0.0145334	0.906121	0.837237	0.980673
GCST90277293	Phosphatidylcholine (16:1_18:1) levels	BWMR	0.117894	0.0152783	1.12512	1.02289	1.23757
GCST90277330	Phosphatidylcholine (O-16:1_20:4) levels	BWMR	-0.0910889	0.0157453	0.912937	0.847874	0.982992
GCST90277372	Sphingomyelin (d36:1) levels	BWMR	-0.0974978	0.0175675	0.907104	0.836966	0.983121
GCST90277347	Phosphatidylethanolamine (18:0_18:2) levels	BWMR	0.0809128	0.0193746	1.08428	1.01317	1.16037
GCST90277294	Phosphatidylcholine (16:1_18:2) levels	BWMR	0.10174	0.0228086	1.1071	1.01425	1.20844
GCST90277272	Phosphatidylcholine (14:0_16:0) levels	BWMR	-0.115543	0.0257852	0.890882	0.804831	0.986133
GCST90277321	Phosphatidylcholine (O-16:0_18:2) levels	BWMR	0.133952	0.026195	1.14334	1.01599	1.28665
GCST90277378	Sphingomyelin (d42:2) levels	BWMR	-0.0773153	0.0262145	0.925598	0.864605	0.990894
GCST90277413	Triacylglycerol (56:7) levels	BWMR	-0.102707	0.0325477	0.902392	0.82129	0.991502

## Sheet: Table S5
Table S5. The instrumental variables of inflammatory factors.
SNP	Chromosome	Base_pair_location	Effect_allele	Other_allele	Beta	Standard_error	Effect_allele_frequency	Pval	N sample size	F
rs6921438	6	43925607	A	G	-0.4343	0.0113	0.4867	3.45846e-293	14733	1476.94
rs2266590	21	34659396	A	G	-0.4105	0.0108	0.5426	4.06e-293	14714	1444.51
rs1883832	20	44746982	T	C	-0.4519	0.0126	0.2575	1.07e-281	14736	1286.13
rs712048	17	34326215	A	C	-0.5147	0.0158	0.1497	8.99e-233	14723	1061.05
rs113010081	3	46457412	T	C	-0.5767	0.0184	0.8759	1.24e-215	14296	982.208
rs8951	17	34415720	T	C	-0.4102	0.0135	0.7695	8.62e-203	14295	923.13
rs484915	11	102673248	A	T	-0.3517	0.0119	0.5613	5.73e-192	14295	873.353
rs2228059	10	6002368	T	G	0.3692	0.0127	0.5146	8.39e-186	11344	844.966
rs516316	19	49206145	C	G	-0.3279	0.0114	0.4445	6.2e-182	14734	827.207
rs75366565	2	103166288	T	C	-0.401	0.0142	0.1988	1.92e-175	14735	797.358
rs425535	4	74863997	T	C	0.5063	0.0181	0.1127	3.52e-172	14731	782.348
rs41274294	17	32615171	T	C	0.8816	0.0356	0.9682	2.19e-135	14732	613.175
rs17860955	11	102649482	T	C	1.1371	0.047	0.983	2.6e-129	14256	585.249
rs8064426	17	34819750	A	G	-0.4104	0.0173	0.1459	2.11e-124	14295	562.68
rs1366946	4	74738469	T	C	-0.3134	0.0134	0.7638	5.65e-121	14730	546.927
rs9815073	3	188115682	A	C	0.2861	0.013	0.3539	2.43e-107	14287	484.271
rs4760	19	44153100	A	G	0.3554	0.0163	0.8425	2.14e-105	14287	475.334
rs76428106	13	28604007	T	C	-1.1019	0.0524	0.9832	3.59e-98	13799	442.139
rs2276862	3	45187785	C	G	0.303	0.0146	0.8212	1.14e-95	14730	430.646
rs6073958	20	44551855	T	C	-0.2858	0.0144	0.8039	1.16e-87	14730	393.859
rs11740708	5	37868088	A	G	-0.3888	0.0198	0.0906	7.56e-86	14710	385.534
rs635634	9	136155000	T	C	-0.2885	0.0153	0.1918	2.61e-79	11784	355.496
rs344560	19	6665020	T	C	-0.4894	0.0273	0.0625	7.29e-72	11793	321.314
rs11265493	1	160803802	A	G	0.2122	0.0119	0.4066	3.99e-71	14287	317.933
rs9469127	6	32444093	C	G	-0.4884	0.0277	0.9365	1.41e-69	14735	310.837
rs62193248	2	230596917	A	T	0.213	0.0123	0.6507	3.5e-67	14287	299.839
rs671623	16	57412802	C	G	0.2041	0.0118	0.424	4.99e-67	14295	299.131
rs201814340	6	31457937	CAT	C	0.2716	0.0162	0.6712	4.37e-63	8376	281.013
rs2237995	11	60749256	A	G	-0.3633	0.0218	0.0784	2.35e-62	14725	277.689
rs34790908	17	7451110	T	C	0.211	0.0129	0.2563	3.9e-60	14732	267.502
rs11225354	11	102510046	T	C	0.2957	0.0181	0.879	5.38e-60	14296	266.861
rs3136676	17	32683289	A	G	0.3903	0.0251	0.9384	1.6e-54	14728	241.763
rs5030044	3	186449122	A	G	0.285	0.0187	0.886	1.9e-52	14287	232.245
rs28929474	14	94844947	T	C	0.6692	0.044	0.0205	3.08e-52	14735	231.285
rs35728689	3	46390228	A	G	0.3004	0.0198	0.0959	5.44e-52	14732	230.15
rs5744249	11	112025306	A	C	0.2039	0.0135	0.7618	1.53e-51	14742	228.091
rs385076	2	32489851	T	C	-0.1857	0.0123	0.3734	1.68e-51	14296	227.904
rs12075	1	159175354	A	G	0.1694	0.0113	0.5552	8.39e-51	14730	224.704
rs2247769	8	120081031	T	C	-0.1705	0.0114	0.5577	1.42e-50	14285	223.655
rs635634	9	136155000	T	C	-0.2482	0.0166	0.1875	1.52e-50	11785	223.519
rs7090111	10	65077994	C	G	-0.1734	0.0117	0.5834	1.08e-49	14735	219.618
rs2228467	3	42906116	T	C	-0.3316	0.0225	0.9289	3.69e-49	14733	217.173
rs6827617	4	76916146	A	G	-0.1724	0.0118	0.6041	2.42e-48	14718	213.428
rs7898286	10	6009462	T	G	-0.1967	0.0135	0.3975	4.34e-48	11344	212.258
rs79287178	3	172294500	A	G	-0.4987	0.0343	0.0334	6.82e-48	14719	211.364
rs79287178	3	172294500	A	G	-0.4891	0.0342	0.0333	2.15e-46	14718	204.496
rs17610659	1	110503296	T	C	0.1684	0.0118	0.4821	3.31e-46	14286	203.638
rs516246	19	49206172	T	C	-0.1661	0.0118	0.445	5.31e-45	14744	198.115
rs149278	16	28561581	T	C	-0.1882	0.0135	0.5314	3.58e-44	11344	194.31
rs1800472	19	41847860	A	G	-0.4623	0.0335	0.0345	2.55e-43	14736	190.414
rs2468187	8	120201029	T	C	-0.1618	0.0118	0.4162	8.62e-43	14735	187.99
rs60094514	1	160636559	T	C	0.2209	0.0162	0.8506	2.45e-42	14732	185.91
rs4251805	19	44174441	T	C	-0.422	0.0311	0.0405	6.1e-42	14734	184.096
rs2535313	6	31052447	A	G	-0.1768	0.0135	0.367	3.46e-39	11792	171.484
rs3917900	17	32587314	A	G	0.1557	0.012	0.6401	1.7e-38	14730	168.328
rs11054069	12	11058117	T	C	0.1674	0.013	0.7421	6.07e-38	14724	165.793
rs62292952	3	132200719	T	G	0.2346	0.0185	0.8822	7.53e-37	14728	160.788
rs704	17	26694861	A	G	-0.1404	0.0111	0.4726	1.14e-36	14733	159.967
rs3014874	1	153337943	A	G	-0.1726	0.0137	0.2623	2.15e-36	14294	158.701
rs2228467	3	42906116	T	C	-0.3169	0.0252	0.9268	2.88e-36	11782	158.114
rs838131	19	49260677	A	C	0.1627	0.013	0.501	6.15e-36	14294	156.613
rs2007720	20	43276688	A	G	-0.1698	0.0136	0.7345	8.98e-36	14288	155.861
rs115140093	4	76910673	T	C	-0.5186	0.042	0.9732	5.02e-35	14744	152.443
rs66530140	4	187161211	T	C	-0.1678	0.0136	0.4926	5.64e-35	10913	152.204
rs11759846	6	32586222	A	G	-0.3263	0.0266	0.0799	1.36e-34	11788	150.452
rs2155053	11	102604607	T	C	-0.3212	0.0264	0.9461	4.68e-34	14741	148.008
rs2732865	2	103401780	A	C	0.3635	0.0303	0.0405	3.7e-33	14743	143.901
rs7618923	3	45130725	T	C	-0.1738	0.0151	0.1811	1.18e-30	14286	132.46
rs56328050	2	202164805	C	G	-0.1987	0.0173	0.8696	1.56e-30	14743	131.9
rs3733402	4	187158034	A	G	-0.1305	0.0116	0.5102	2.32e-29	14736	126.545
rs3184504	12	111884608	T	C	0.1427	0.0128	0.4764	7.29e-29	11784	124.267
rs144373891	19	39379770	T	C	-0.5739	0.0515	0.0161	7.69e-29	14736	124.165
rs1260326	2	27730940	T	C	0.1323	0.0119	0.3977	1.03e-28	14730	123.585
rs4241577	4	76930776	A	C	-0.1419	0.0128	0.2629	1.47e-28	14724	122.881
rs9911791	17	34820996	A	G	0.176	0.0162	0.8208	1.71e-27	14295	118.014
rs822335	9	5448218	T	C	-0.1295	0.012	0.3471	3.77e-27	14736	116.444
rs7612912	3	42910621	T	C	0.1281	0.012	0.6276	1.33e-26	14714	113.94
rs11789392	9	2694914	T	C	0.1383	0.0131	0.5728	4.7e-26	12409	111.438
rs3135932	11	117864063	A	G	-0.1597	0.0154	0.823	3.39e-25	14744	107.525
rs62501135	8	23089208	A	G	-0.1532	0.0148	0.2051	4.13e-25	14288	107.135
rs12588969	14	103230758	C	G	-0.1297	0.0127	0.6875	1.74e-24	14287	104.283
rs3184504	12	111884608	T	C	0.1332	0.0131	0.4766	2.76e-24	11785	103.369
rs7310615	12	111865049	C	G	0.1356	0.0134	0.4758	4.53e-24	11344	102.384
rs4512994	13	43039673	A	C	0.1172	0.0116	0.4634	5.33e-24	14736	102.066
rs12290068	11	126261564	A	G	0.1221	0.0122	0.3187	1.4e-23	14726	100.15
rs35032874	2	230309360	T	G	0.132	0.0132	0.7027	1.52e-23	14287	99.986
rs7296588	12	578100	A	G	-0.1159	0.0116	0.4365	1.66e-23	14725	99.8141
rs78714574	2	102637685	C	G	0.4727	0.0474	0.0198	2.01e-23	14735	99.4387
rs72651343	4	76808216	T	C	-0.6096	0.0619	0.9892	6.98e-23	14257	96.9723
rs757973	7	75495667	A	G	0.2002	0.0205	0.09	1.58e-22	14713	95.3589
rs16942887	16	67928042	A	G	0.1658	0.0171	0.1303	3.14e-22	14736	93.9978
rs200900616	4	81234749	CA	C	-0.6078	0.0627	0.0206	3.2e-22	7943	93.9457
rs144618566	17	32652307	T	C	0.5171	0.0538	0.0169	7.15e-22	13801	92.368
rs674379	11	60922561	C	G	0.1193	0.0126	0.6395	2.85e-21	12835	89.6339
rs3859189	17	38137033	A	G	0.1101	0.0117	0.5367	4.95e-21	14729	88.5409
rs2194229	5	37918839	A	T	-0.1683	0.0179	0.1296	5.34e-21	14288	88.3896
rs3184504	12	111884608	T	C	0.1236	0.0132	0.4764	7.7e-21	11785	87.6628
rs704	17	26694861	A	G	-0.1085	0.0116	0.4755	8.48e-21	14736	87.4751
rs12149545	16	56993161	A	G	0.1146	0.0123	0.3094	1.2e-20	14736	86.7961
rs2364485	12	6514963	A	C	0.1759	0.0189	0.1645	1.32e-20	11344	86.6027
rs7726159	5	1282319	A	C	-0.1191	0.0128	0.3326	1.34e-20	14733	86.5655
rs59950280	4	3452345	A	G	0.1219	0.0131	0.328	1.34e-20	13222	86.5763
rs6993770	8	106581528	A	T	0.1231	0.0134	0.7319	4.06e-20	14296	84.3812
rs13229619	7	73030175	A	G	-0.1609	0.0176	0.1297	6.13e-20	14743	83.5657
rs1555472	20	23957181	A	C	0.1411	0.0155	0.2118	8.77e-20	12403	82.8554
rs3184504	12	111884608	T	C	0.116	0.0128	0.4764	1.27e-19	11784	82.115
rs2721961	8	116657911	T	G	-0.1201	0.0133	0.7293	1.72e-19	14288	81.5308
rs4939490	11	60793651	C	G	0.1083	0.012	0.6328	1.8e-19	14735	81.4396
rs78357146	17	64305051	A	G	-0.3382	0.0378	0.9715	3.65e-19	14743	80.0396
rs7624160	3	128381886	T	G	-0.1061	0.0119	0.6093	4.84e-19	14719	79.4837
rs3811621	2	190446541	C	G	0.1163	0.0131	0.2897	6.82e-19	14286	78.8054
rs17099622	11	102700352	A	G	-0.2064	0.0233	0.9296	8.12e-19	14296	78.4597
rs78865157	19	8107212	A	G	-0.392	0.0448	0.0207	2.13e-18	14726	76.5521
rs2740488	9	107661742	A	C	0.1156	0.0133	0.7485	3.57e-18	14732	75.5359
rs3184504	12	111884608	T	C	0.1138	0.0131	0.4756	3.72e-18	11793	75.4516
rs207671	2	230256586	A	G	0.1016	0.0117	0.5359	3.83e-18	14287	75.3971
rs597808	12	111973358	A	G	0.116	0.0134	0.4779	4.86e-18	11335	74.9255
rs28635588	6	32519041	A	G	-0.1775	0.0206	0.8408	6.9e-18	9182	74.228
rs11574915	9	34710084	A	C	-0.1464	0.017	0.8639	7.19e-18	14733	74.1524
rs13107325	4	103188709	T	C	0.2027	0.0236	0.0696	8.77e-18	14733	73.7606
rs7005978	8	59382715	A	G	-0.1055	0.0123	0.3458	9.72e-18	14744	73.559
rs516316	19	49206145	C	G	0.1003	0.0117	0.4452	1.01e-17	14742	73.4804
rs4760	19	44153100	A	G	0.1408	0.0165	0.8426	1.42e-17	14286	72.8076
rs9842051	3	143021856	C	G	0.1192	0.014	0.748	1.68e-17	14288	72.4829
rs141782294	11	102354473	A	G	0.3767	0.0445	0.9777	2.56e-17	14731	71.6493
rs12075	1	159175354	A	G	-0.0973	0.0116	0.5553	4.95e-17	14733	70.3478
rs4734879	8	106583124	A	G	0.1136	0.0137	0.7422	1.11e-16	14296	68.7472
rs72827004	17	32669907	C	G	0.2617	0.0317	0.0456	1.51e-16	14728	68.1444
rs3130510	6	31154493	A	G	0.1155	0.014	0.2275	1.58e-16	14735	68.0533
rs2227575	10	75677840	A	C	-0.0946	0.0115	0.5624	1.93e-16	14729	67.6593
rs17692864	17	34945214	T	C	0.2321	0.0283	0.9406	2.38e-16	13662	67.2533
rs117191103	20	44464356	T	C	0.3553	0.0437	0.0208	4.28e-16	14736	66.095
rs16840522	1	196710916	T	C	-0.1191	0.0147	0.8073	5.4e-16	14725	65.6341
rs5745687	7	81359051	T	C	-0.1943	0.0242	0.0608	9.83e-16	14733	64.4549
rs73617409	20	43300800	A	G	-0.1313	0.0164	0.2474	1.18e-15	12404	64.0873
rs28377109	6	32434716	A	C	0.1586	0.02	0.1118	2.19e-15	13383	62.8755
rs9272226	6	32602396	T	C	-0.0933	0.0118	0.6505	2.64e-15	14733	62.5087
rs11569551	19	6682873	A	G	0.2584	0.0327	0.0429	2.74e-15	11793	62.4332
rs1057964	5	95235627	T	C	-0.1122	0.0142	0.7184	2.76e-15	11979	62.4218
rs12058421	1	160581152	A	C	-0.1256	0.0159	0.1616	2.8e-15	14731	62.3916
rs742493	6	40998167	T	C	0.1459	0.0185	0.883	3.11e-15	14735	62.1882
rs7252764	19	7827137	T	C	0.2321	0.0295	0.0471	3.61e-15	14736	61.8938
rs117639761	17	34195180	A	C	-0.3246	0.0413	0.9561	3.85e-15	14736	61.7644
rs6446951	4	74574265	A	G	-0.1894	0.0241	0.0665	3.87e-15	14729	61.7543
rs6993770	8	106581528	A	T	-0.1058	0.0135	0.7312	4.61e-15	14288	61.4106
rs67037615	6	32453163	T	C	-0.1528	0.0196	0.8893	6.39e-15	14296	60.7678
rs79722574	17	32619052	T	C	-0.1215	0.0156	0.167	6.78e-15	14720	60.6519
rs10207134	2	228661828	T	C	-0.0996	0.0128	0.326	7.18e-15	14287	60.5394
rs654488	18	29804863	A	T	-0.0894	0.0115	0.4593	7.61e-15	14735	60.4255
rs3184504	12	111884608	T	C	0.1008	0.013	0.4744	8.92e-15	11784	60.1119
rs61803119	1	153390202	T	G	0.1501	0.0194	0.1069	1.02e-14	14295	59.8545
rs17700884	16	88684495	T	G	-0.105	0.0136	0.3783	1.16e-14	11775	59.5974
rs75612655	7	101594247	T	C	0.5352	0.0705	0.0084	3.16e-14	12935	57.6218
rs72625914	17	33992028	T	C	-0.2589	0.0342	0.035	3.73e-14	14726	57.2998
rs144088095	8	79713753	G	GAGCCATGGCCGTA	-0.1694	0.0225	0.1	5.12e-14	10894	56.6738
rs4800787	18	24686365	T	C	-0.094	0.0125	0.3008	5.48e-14	14730	56.5427
rs2511241	11	72945341	T	C	0.177	0.0236	0.9163	6.38e-14	13668	56.2418
rs7564243	2	160726868	A	G	-0.0852	0.0114	0.5375	7.8e-14	14729	55.8484
rs3184504	12	111884608	T	C	0.097	0.013	0.4758	8.55e-14	11783	55.6651
rs72912115	2	70774295	A	T	0.137	0.0184	0.114	9.65e-14	14728	55.4302
rs12191307	6	161256529	A	G	-0.1452	0.0197	0.098	1.7e-13	14287	54.3175
rs516316	19	49206145	C	G	0.0845	0.0115	0.4441	2.01e-13	14734	53.9832
rs36100613	3	46167911	G	GA	-0.1164	0.016	0.2388	3.46e-13	10894	52.9159
rs10821552	9	136939992	A	C	-0.1132	0.0156	0.3353	3.97e-13	9841	52.6448
rs1846616	3	46032441	A	T	0.0856	0.0119	0.362	6.33e-13	14719	51.7362
rs12646113	4	77175245	T	C	0.0977	0.0136	0.246	6.78e-13	14743	51.6003
rs10822155	10	65071215	A	C	0.0838	0.0117	0.4155	7.93e-13	14744	51.2929
rs7213460	17	32522613	A	G	0.0942	0.0132	0.4161	9.58e-13	11780	50.919
rs28735437	15	88514855	C	G	-0.1168	0.0164	0.1435	1.06e-12	14737	50.7153
rs7406661	17	7063667	T	C	-0.1107	0.0156	0.7855	1.28e-12	14286	50.3483
rs12075	1	159175354	A	G	0.0816	0.0115	0.5554	1.29e-12	14741	50.3414
rs61578494	17	32535620	C	G	-0.1675	0.0238	0.0674	1.95e-12	14728	49.5241
rs672806	11	126188405	A	G	0.0816	0.0116	0.4097	2e-12	14286	49.477
rs579459	9	136154168	T	C	0.1098	0.0157	0.7888	2.68e-12	11785	48.9026
rs73045256	19	41811072	A	G	-0.1921	0.0276	0.9378	3.4e-12	14288	48.4368
rs8178824	17	64224775	T	C	0.2575	0.037	0.029	3.42e-12	14735	48.4275
rs12075	1	159175354	A	G	-0.0899	0.013	0.5624	4.67e-12	11780	47.8144
rs635634	9	136155000	T	C	-0.1145	0.0166	0.1884	5.29e-12	11792	47.5687
rs67020211	15	63639644	T	G	0.079	0.0115	0.4609	6.44e-12	14734	47.1845
rs144317085	4	105806108	A	T	0.2206	0.0324	0.9647	9.85e-12	14722	46.3513
rs138854302	9	128807910	T	C	-0.1391	0.0205	0.0915	1.16e-11	14736	46.0349
rs41307428	9	136336804	T	C	0.2027	0.0299	0.067	1.21e-11	11774	45.9506
rs6127099	20	52731402	A	T	0.0907	0.0134	0.706	1.3e-11	14287	45.8083
rs73133996	3	98429219	C	G	0.0812	0.012	0.4558	1.32e-11	14288	45.7814
rs6937696	6	32418018	T	C	-0.0811	0.012	0.651	1.4e-11	14742	45.6689
rs13103023	4	39457617	A	G	0.0837	0.0124	0.3415	1.48e-11	14296	45.5561
rs798893	19	54793830	C	G	0.095	0.0141	0.2138	1.61e-11	14725	45.3889
rs2453338	5	38094871	A	T	0.0829	0.0124	0.352	2.3e-11	14734	44.6896
rs11130215	3	5026008	A	G	-0.1009	0.0151	0.8154	2.36e-11	14732	44.6447
rs73128569	20	44606446	A	T	-0.1788	0.0268	0.9406	2.53e-11	14288	44.5046
rs12141791	1	156419786	A	G	0.0859	0.013	0.6981	3.9e-11	14296	43.6555
rs11212636	11	108311965	A	G	-0.0772	0.0117	0.4171	4.16e-11	14723	43.5315
rs12123181	1	206954566	A	G	-0.0996	0.0151	0.2042	4.22e-11	14296	43.5015
rs142915220	11	102881952	A	G	-0.3256	0.0494	0.9794	4.37e-11	13809	43.4362
rs705379	7	94953895	A	G	0.0789	0.012	0.4598	4.87e-11	14288	43.2246
rs3128517	9	90362040	T	C	-0.0775	0.0118	0.4965	5.11e-11	14295	43.1299
rs17722688	5	158907737	T	C	-0.0857	0.0131	0.7246	6.07e-11	14729	42.7918
rs6328	1	115829943	A	C	-0.0797	0.0122	0.3498	6.46e-11	13224	42.6708
rs13010492	2	204776176	C	G	-0.0803	0.0123	0.4754	6.65e-11	13422	42.6144
rs11713634	3	194061578	A	G	-0.0978	0.015	0.2943	7.03e-11	11336	42.5029
rs174533	11	61549025	A	G	0.0787	0.0121	0.3509	7.81e-11	14732	42.298
rs56244095	17	7063899	A	C	0.1013	0.0156	0.2121	8.38e-11	14286	42.1608
rs1866051	2	65602149	T	C	-0.0746	0.0115	0.4771	8.76e-11	14732	42.0749
rs10733789	10	64948684	T	C	-0.0815	0.0127	0.6875	1.39e-10	14287	41.1763
rs9554186	13	28455266	A	T	0.0821	0.0128	0.3602	1.42e-10	14286	41.1344
rs7242462	18	45545720	A	G	-0.1199	0.0187	0.8853	1.44e-10	14287	41.105
rs2201150	3	46258902	T	C	0.0785	0.0123	0.3561	1.75e-10	14286	40.7257
rs76428106	13	28604007	T	C	-0.3406	0.0535	0.9832	1.94e-10	13800	40.5246
rs11220462	11	126243952	A	G	-0.1024	0.0161	0.1509	2.01e-10	14731	40.4473
rs62401205	6	43855489	A	C	-0.2112	0.0333	0.0429	2.26e-10	14296	40.2197
rs2725405	17	79220224	C	G	0.0894	0.0141	0.4462	2.29e-10	10271	40.1932
rs7137828	12	111932800	T	C	-0.0837	0.0133	0.5247	3.11e-10	11344	39.5978
rs191180456	4	74826316	T	C	-0.406	0.0648	0.0112	3.72e-10	13809	39.25
rs490342	3	172130799	T	G	0.1252	0.02	0.1051	3.85e-10	13228	39.1817
rs3828139	1	44253015	T	C	0.0744	0.0119	0.4677	4.05e-10	14286	39.0833
rs79649467	4	74880852	T	G	-0.1721	0.0276	0.0605	4.5e-10	14288	38.8761
rs1950897	14	68760141	T	C	0.0798	0.0128	0.7151	4.54e-10	14735	38.8622
rs2854008	6	31312538	A	G	0.0926	0.0149	0.2629	5.14e-10	11784	38.6168
rs72837690	17	7088423	T	C	-0.0776	0.0125	0.6405	5.37e-10	14287	38.5339
rs9940390	16	80051931	T	C	-0.0818	0.0133	0.7358	7.73e-10	14286	37.8218
rs3732378	3	39307162	A	G	0.0941	0.0154	0.1671	9.94e-10	14740	37.3318
rs185091810	6	32644431	A	G	0.2066	0.0339	0.079	1.1e-09	8587	37.133
rs2731672	5	176842474	T	C	0.0926	0.0152	0.2679	1.11e-09	11783	37.1074
rs114694170	5	88180196	T	C	-0.1625	0.0267	0.9462	1.16e-09	14728	37.0361
rs174535	11	61551356	T	C	-0.0735	0.0121	0.6459	1.24e-09	14736	36.8931
rs11428073	2	167396150	CT	C	-0.2774	0.0457	0.955	1.28e-09	10894	36.8384
rs4766578	12	111904371	A	T	-0.0801	0.0132	0.5095	1.29e-09	11785	36.8166
rs114466578	6	32635501	A	G	0.1017	0.0168	0.796	1.42e-09	12733	36.64
rs111865607	14	88422929	T	C	-0.1077	0.0178	0.2079	1.44e-09	10894	36.6026
rs4813529	20	24691928	T	G	-0.0726	0.012	0.3362	1.45e-09	14714	36.5975
rs112635299	14	94838142	T	G	0.2618	0.0433	0.0205	1.48e-09	14733	36.5514
rs6517157	21	34634808	T	C	0.1509	0.0251	0.9258	1.83e-09	14286	36.1385
rs10212190	3	186731157	A	T	0.0727	0.0121	0.6151	1.88e-09	14285	36.0942
rs73416208	22	37881211	A	G	-0.1477	0.0246	0.0654	1.92e-09	14729	36.0439
rs17229943	5	68682536	A	C	-0.16	0.0267	0.9351	2.07e-09	14744	35.9053
rs12681624	8	144606172	C	G	-0.0935	0.0157	0.8179	2.59e-09	13657	35.4618
rs77095316	11	102572180	T	G	-0.1416	0.0238	0.0705	2.69e-09	14744	35.3927
rs12294339	11	34860199	T	C	0.0702	0.0118	0.3671	2.7e-09	14726	35.3876
rs11950562	5	131652529	A	C	0.0785	0.0132	0.5494	2.73e-09	11793	35.3605
rs28929474	14	94844947	T	C	0.2643	0.0445	0.0204	2.86e-09	14743	35.2708
rs398518	3	8954959	A	G	-0.1293	0.0218	0.9146	3.01e-09	14296	35.1741
rs2790462	10	28873202	T	C	-0.0747	0.0126	0.2977	3.06e-09	14733	35.1432
rs11151953	18	72123860	C	G	0.0734	0.0124	0.5258	3.23e-09	14296	35.0339
rs7250371	19	57861085	T	C	0.0686	0.0116	0.3648	3.34e-09	14722	34.9682
rs11987533	8	35154239	A	G	0.1171	0.0198	0.1374	3.34e-09	11344	34.9709
rs516978	12	121197553	C	G	0.0721	0.0122	0.3473	3.42e-09	14725	34.9214
rs705705	12	56435504	C	G	0.0785	0.0133	0.323	3.59e-09	12841	34.8312
rs3104373	6	32600375	T	C	0.0973	0.0165	0.1469	3.7e-09	14735	34.7695
rs13299342	9	136141504	A	G	0.1	0.017	0.1744	4.04e-09	11781	34.5962
rs61747728	1	179526214	T	C	0.1841	0.0313	0.0399	4.06e-09	14287	34.5906
rs2289779	5	38527228	T	G	0.0788	0.0134	0.5419	4.09e-09	11336	34.5753
rs13195317	6	32656094	T	C	-0.3251	0.0554	0.0358	4.4e-09	11301	34.43
rs6517655	21	42536246	C	G	0.0757	0.0129	0.289	4.41e-09	14287	34.4312
rs116889819	11	102806398	A	G	-0.176	0.03	0.0455	4.45e-09	14744	34.4131
rs6580980	12	54692061	A	G	-0.0688	0.0118	0.4015	5.53e-09	14285	33.9901
rs55850217	19	14805280	T	C	0.0816	0.014	0.3119	5.59e-09	11755	33.9665
rs7503751	17	7789542	A	G	-0.1386	0.0238	0.0779	5.76e-09	14288	33.9087
rs2024570	20	44776543	T	C	-0.1985	0.0341	0.0394	5.85e-09	14288	33.8806
rs11608458	12	89369806	T	C	-0.0707	0.0122	0.6366	6.83e-09	14288	33.5783
rs149462828	19	7901618	A	G	0.3017	0.0521	0.0169	7.01e-09	14288	33.5285
rs76522981	17	34450780	T	C	-0.1462	0.0253	0.076	7.53e-09	14295	33.3882
rs141179525	20	24071731	T	C	-0.2583	0.0447	0.9784	7.54e-09	14735	33.3868
rs11870164	17	32567679	T	C	0.0751	0.013	0.2772	7.61e-09	14733	33.3683
rs3796605	4	81192363	A	G	0.1629	0.0283	0.9341	8.6e-09	11782	33.128
rs140698681	2	102843538	CTTTTG	C	-0.2417	0.042	0.0263	8.68e-09	11334	33.1114
rs4866742	5	43405459	T	C	0.0702	0.0122	0.4126	8.71e-09	12829	33.1045
rs12075	1	159175354	A	G	0.0667	0.0116	0.5552	8.92e-09	14741	33.058
rs291084	1	207095623	C	G	0.0638	0.0111	0.5279	9.04e-09	14726	33.0321
rs77671113	10	87694408	A	C	-0.1194	0.0208	0.0859	9.45e-09	14725	32.9475
rs9643126	8	119443927	C	G	0.0837	0.0146	0.4689	9.87e-09	10893	32.8598
rs184708984	15	23989218	T	C	-0.6334	0.1109	0.0083	1.12e-08	6942	32.6113
rs77914035	6	54641812	A	G	-0.1174	0.0206	0.8675	1.2e-08	10893	32.473
rs4146770	3	151048544	T	C	-0.0933	0.0165	0.7978	1.56e-08	11760	31.9684
rs139902	22	38406782	A	C	0.0684	0.0121	0.3659	1.58e-08	14285	31.9507
rs4672486	2	62495209	A	G	0.0661	0.0117	0.4329	1.61e-08	14720	31.9133
rs3859189	17	38137033	A	G	0.0655	0.0116	0.5369	1.64e-08	14726	31.8792
rs144850787	5	158693364	T	G	0.3161	0.056	0.9869	1.66e-08	14287	31.8575
rs142129369	3	50167084	G	GTT	-0.173	0.0307	0.9381	1.75e-08	9343	31.7484
rs8026767	15	80260554	A	G	-0.0743	0.0132	0.2595	1.81e-08	14734	31.679
rs7137828	12	111932800	T	C	-0.0748	0.0133	0.5243	1.87e-08	11344	31.6245
rs55633025	1	159890969	A	G	0.0725	0.0129	0.4738	1.91e-08	12404	31.581
rs34074361	20	23464311	A	G	0.0814	0.0145	0.1953	1.98e-08	14736	31.5104
rs72699188	9	6176871	C	G	-0.0931	0.0166	0.8507	2.04e-08	14744	31.4503
rs7636889	3	56874033	A	G	-0.0768	0.0137	0.7593	2.07e-08	14733	31.4212
rs201375822	10	17895807	T	C	0.1082	0.0193	0.2616	2.07e-08	10692	31.4238
rs13119159	4	40938582	A	G	0.0739	0.0132	0.4958	2.16e-08	11344	31.3375
rs8052631	16	57167230	A	G	-0.1511	0.027	0.9463	2.19e-08	14295	31.3142
rs783149	6	161088918	A	C	-0.0805	0.0144	0.1958	2.27e-08	14287	31.2468
rs56272634	2	111846068	T	C	0.0704	0.0126	0.6994	2.31e-08	14729	31.2137
rs2523495	6	31377978	T	C	0.1095	0.0196	0.1048	2.31e-08	14743	31.2074
rs2926741	12	57098597	T	C	-0.0704	0.0126	0.3436	2.31e-08	14296	31.2136
rs7116054	11	68891695	T	C	-0.0998	0.0179	0.1822	2.47e-08	11335	31.0798
rs4724126	7	42730058	T	G	0.0846	0.0152	0.2624	2.61e-08	11344	30.9726
rs76669782	9	90419900	A	C	-0.2853	0.0513	0.0176	2.68e-08	12933	30.9244
rs56675286	17	34358060	A	C	-0.1806	0.0325	0.0383	2.75e-08	14743	30.8752
rs368624841	20	30173778	CT	C	0.1016	0.0183	0.1652	2.83e-08	10894	30.8181
rs1065657	6	90047013	A	G	0.0655	0.0118	0.4536	2.84e-08	14287	30.8076
rs10831650	11	11644391	A	G	0.0692	0.0125	0.3558	3.09e-08	14288	30.643
rs140505982	3	46459749	T	C	-0.2294	0.0415	0.0248	3.24e-08	13865	30.5512
rs2429473	12	47198899	A	C	-0.0812	0.0147	0.795	3.32e-08	14295	30.5082
rs145895468	2	207061115	A	AAAATAAATAAAT	0.1331	0.0241	0.9152	3.34e-08	10407	30.4957
rs653178	12	112007756	T	C	-0.0728	0.0132	0.5224	3.48e-08	11785	30.4117
rs74377501	4	74527375	G	GATCAGAAA	0.1456	0.0265	0.9231	3.92e-08	10894	30.1822
rs9264931	6	31274196	T	C	-0.1048	0.0191	0.8812	4.09e-08	14736	30.1021
rs117113213	20	39165692	A	G	-0.1646	0.03	0.0498	4.1e-08	14723	30.0994
rs45617141	15	43623397	T	G	0.2803	0.0512	0.9812	4.38e-08	12935	29.9667
rs4756151	11	34495358	A	C	-0.094	0.0172	0.1273	4.63e-08	14736	29.8634
rs2731674	5	176839890	T	G	-0.083	0.0152	0.2653	4.75e-08	11790	29.8123
rs5743604	4	38801285	A	G	-0.0736	0.0135	0.7503	4.98e-08	14737	29.7187

## Sheet: Table S6
Table S6. Heterogeneity and pleiotropy tests of instrument effects. (inflammatory factors)
Exposure_ID	Exposure_Trait	Outcome	Method	Heterogeneity			Pleiotropy
				Q	Degree of freedom	p-Value	Egger intercept	SE	p-Value
GCST90274832	PD-L1	UC	MR Egger	42.7788	22	0.00502381	0.00915585	0.0167863	0.590942
			Inverse variance weighted	43.3573	23	0.00627995
GCST90274791	FIt3L		MR Egger	65.6644	43	0.014587	-0.0147483	0.00887325	0.103766
			Inverse variance weighted	69.8831	44	0.00777784

## Sheet: Table S7
Table S7. The Association Between Inflammatory Factors and UC.
Exposure	Exposure_ID	Outcome	Method	Nsnp	Beta	SE	Pval	OR	OR_lci95	OR_uci95
PD-L1	GCST90274832	UC	MR Egger	24	-0.257076	0.192412	0.195184	0.773309	0.530357	1.12756
PD-L1	GCST90274832	UC	Weighted median	24	-0.159014	0.0980713	0.104928	0.852984	0.703819	1.03376
PD-L1	GCST90274832	UC	Inverse variance weighted	24	-0.162513	0.0821715	0.0479591	0.850005	0.723562	0.998544
PD-L1	GCST90274832	UC	Simple mode	24	-0.146514	0.166972	0.389302	0.863713	0.622644	1.19812
PD-L1	GCST90274832	UC	Weighted mode	24	-0.178678	0.156396	0.265013	0.836375	0.615566	1.13639
FIt3L	GCST90274791	UC	MR Egger	45	0.00751594	0.0849	0.929869	1.00754	0.853092	1.18996
FIt3L	GCST90274791	UC	Weighted median	45	-0.0546611	0.0673459	0.416994	0.946806	0.829727	1.08041
FIt3L	GCST90274791	UC	Inverse variance weighted	45	-0.107192	0.0504288	0.0335359	0.898353	0.813807	0.991683
FIt3L	GCST90274791	UC	Simple mode	45	-0.0146505	0.113648	0.898015	0.985456	0.788676	1.23134
FIt3L	GCST90274791	UC	Weighted mode	45	-0.0482825	0.0617938	0.438782	0.952865	0.844173	1.07555

## Sheet: Table S8
Table S8. The Association Between Lipidomes and Inflammatory Factors. (IVW)_Mediators selection.
Exposure_lipid_ID	Exposure_trait	Outcome_inflammatory factor_ID	Outcome_trait	Method	PValue	FDR_Pval
GCST90277250	Sterol ester (27:1/20:4) levels	GCST90274843	TRAIL	Inverse variance weighted	1.88e-07	1.71e-05
GCST90277250	Sterol ester (27:1/20:4) levels	GCST90274804	IL-18	Inverse variance weighted	2.26e-05	0.0010283
GCST90277250	Sterol ester (27:1/20:4) levels	GCST90274767	CCL23	Inverse variance weighted	0.00110199	0.0238437
GCST90277250	Sterol ester (27:1/20:4) levels	GCST90274781	CXCL11	Inverse variance weighted	0.00131009	0.0238437
GCST90277250	Sterol ester (27:1/20:4) levels	GCST90274816	IL-7	Inverse variance weighted	0.00124881	0.0238437
GCST90277250	Sterol ester (27:1/20:4) levels	GCST90274759	ADA	Inverse variance weighted	0.00286449	0.0325745
GCST90277250	Sterol ester (27:1/20:4) levels	GCST90274782	CXCL5	Inverse variance weighted	0.00273513	0.0325745
GCST90277250	Sterol ester (27:1/20:4) levels	GCST90274833	SCF	Inverse variance weighted	0.00217879	0.0325745
GCST90277250	Sterol ester (27:1/20:4) levels	GCST90274848	VEGF_A	Inverse variance weighted	0.00322165	0.0325745
GCST90277250	Sterol ester (27:1/20:4) levels	GCST90274779	CXCL1	Inverse variance weighted	0.00377611	0.0343626
GCST90277250	Sterol ester (27:1/20:4) levels	GCST90274803	IL-17C	Inverse variance weighted	0.00460733	0.0381152
GCST90277250	Sterol ester (27:1/20:4) levels	GCST90274783	CXCL6	Inverse variance weighted	0.00718672	0.0426897
GCST90277250	Sterol ester (27:1/20:4) levels	GCST90274784	CXCL9	Inverse variance weighted	0.00611815	0.0426897
GCST90277250	Sterol ester (27:1/20:4) levels	GCST90274785	DNER	Inverse variance weighted	0.00660358	0.0426897
GCST90277250	Sterol ester (27:1/20:4) levels	GCST90274818	LAP TGF-beta-1	Inverse variance weighted	0.00679651	0.0426897
GCST90277250	Sterol ester (27:1/20:4) levels	GCST90274832	PD-L1	Inverse variance weighted	0.00766008	0.0426897
GCST90277250	Sterol ester (27:1/20:4) levels	GCST90274842	TNFSF14	Inverse variance weighted	0.00797501	0.0426897
GCST90277304	Phosphatidylcholine (18:0_20:4) levels	GCST90274843	TRAIL	Inverse variance weighted	2.89e-05	0.0026299
GCST90277304	Phosphatidylcholine (18:0_20:4) levels	GCST90274781	CXCL11	Inverse variance weighted	0.000475548	0.0216374
GCST90277304	Phosphatidylcholine (18:0_20:4) levels	GCST90274784	CXCL9	Inverse variance weighted	0.000884187	0.0268203
GCST90277304	Phosphatidylcholine (18:0_20:4) levels	GCST90274842	TNFSF14	Inverse variance weighted	0.00142967	0.032525
GCST90277304	Phosphatidylcholine (18:0_20:4) levels	GCST90274762	Beta-NGF	Inverse variance weighted	0.00247811	0.0375846
GCST90277304	Phosphatidylcholine (18:0_20:4) levels	GCST90274804	IL-18	Inverse variance weighted	0.00236765	0.0375846
GCST90277287	Phosphatidylcholine (16:0_20:4) levels	GCST90274843	TRAIL	Inverse variance weighted	2.13e-10	1.94e-08
GCST90277287	Phosphatidylcholine (16:0_20:4) levels	GCST90274781	CXCL11	Inverse variance weighted	0.000865615	0.0270512
GCST90277287	Phosphatidylcholine (16:0_20:4) levels	GCST90274784	CXCL9	Inverse variance weighted	0.00118906	0.0270512
GCST90277287	Phosphatidylcholine (16:0_20:4) levels	GCST90274785	DNER	Inverse variance weighted	0.00116944	0.0270512
GCST90277268	Phosphatidylcholine (20:4_0:0) levels	GCST90274843	TRAIL	Inverse variance weighted	3.26414e-06	0.00445555
GCST90277268	Phosphatidylcholine (20:4_0:0) levels	GCST90274833	SCF	Inverse variance weighted	8.45287e-05	0.0288454

## Sheet: Table S9
Table S9. The Association Between Lipid (Sterol ester (27:1/20:4) levels) and Inflammatory Factors. (IVW, MR Egger, Weighted median, Simple mode, and Weighted mode)
Exposure_lipid_ID	Exposure_trait	Outcome_inflammatory factor_ID	Outcome_trait	Method	nSNP	Beta	SE	Pval	OR	OR_lci95	OR_uci95
GCST90277250	Sterol ester (27:1/20:4) levels	GCST90274759	ADA	MR Egger	30	-0.0386997	0.0213424	0.0805227	0.96204	0.922626	1.00314
GCST90277250	Sterol ester (27:1/20:4) levels	GCST90274759	ADA	Weighted median	30	-0.0455586	0.0174931	0.00920425	0.955464	0.923259	0.988791
GCST90277250	Sterol ester (27:1/20:4) levels	GCST90274759	ADA	Inverse variance weighted	30	-0.0440134	0.0147601	0.00286449	0.956941	0.929654	0.98503
GCST90277250	Sterol ester (27:1/20:4) levels	GCST90274759	ADA	Simple mode	30	-0.0335625	0.0491278	0.499923	0.966994	0.878224	1.06474
GCST90277250	Sterol ester (27:1/20:4) levels	GCST90274759	ADA	Weighted mode	30	-0.0459201	0.0181857	0.0172917	0.955118	0.921674	0.989776
GCST90277250	Sterol ester (27:1/20:4) levels	GCST90274767	CCL23	MR Egger	30	-0.06268	0.0235128	0.0126097	0.939244	0.896941	0.983542
GCST90277250	Sterol ester (27:1/20:4) levels	GCST90274767	CCL23	Weighted median	30	-0.0516223	0.0180532	0.00424373	0.949687	0.916671	0.983893
GCST90277250	Sterol ester (27:1/20:4) levels	GCST90274767	CCL23	Inverse variance weighted	30	-0.0524268	0.0160665	0.00110199	0.948924	0.919507	0.979281
GCST90277250	Sterol ester (27:1/20:4) levels	GCST90274767	CCL23	Simple mode	30	-0.0593118	0.0542581	0.283329	0.942413	0.847336	1.04816
GCST90277250	Sterol ester (27:1/20:4) levels	GCST90274767	CCL23	Weighted mode	30	-0.0545598	0.0181523	0.00542195	0.946902	0.913805	0.981198
GCST90277250	Sterol ester (27:1/20:4) levels	GCST90274779	CXCL1	MR Egger	30	-0.0342863	0.0221426	0.132748	0.966295	0.925255	1.00915
GCST90277250	Sterol ester (27:1/20:4) levels	GCST90274779	CXCL1	Weighted median	30	-0.0433963	0.0173226	0.012239	0.957532	0.925567	0.990601
GCST90277250	Sterol ester (27:1/20:4) levels	GCST90274779	CXCL1	Inverse variance weighted	30	-0.0438121	0.015127	0.00377611	0.957134	0.929172	0.985937
GCST90277250	Sterol ester (27:1/20:4) levels	GCST90274779	CXCL1	Simple mode	30	-0.00787791	0.0502009	0.876389	0.992153	0.89918	1.09474
GCST90277250	Sterol ester (27:1/20:4) levels	GCST90274779	CXCL1	Weighted mode	30	-0.0421803	0.0187284	0.0320507	0.958697	0.924143	0.994542
GCST90277250	Sterol ester (27:1/20:4) levels	GCST90274781	CXCL11	MR Egger	30	-0.0675933	0.0217857	0.0043508	0.934641	0.895571	0.975414
GCST90277250	Sterol ester (27:1/20:4) levels	GCST90274781	CXCL11	Weighted median	30	-0.0619603	0.0181185	0.000626833	0.93992	0.907127	0.973899
GCST90277250	Sterol ester (27:1/20:4) levels	GCST90274781	CXCL11	Inverse variance weighted	30	-0.0483834	0.0150551	0.00131009	0.952768	0.925065	0.981302
GCST90277250	Sterol ester (27:1/20:4) levels	GCST90274781	CXCL11	Simple mode	30	0.0142525	0.0493123	0.774618	1.01435	0.920904	1.11729
GCST90277250	Sterol ester (27:1/20:4) levels	GCST90274781	CXCL11	Weighted mode	30	-0.0612318	0.0191269	0.00330703	0.940605	0.905996	0.976537
GCST90277250	Sterol ester (27:1/20:4) levels	GCST90274782	CXCL5	MR Egger	30	-0.0329649	0.0219317	0.144016	0.967572	0.926862	1.01007
GCST90277250	Sterol ester (27:1/20:4) levels	GCST90274782	CXCL5	Weighted median	30	-0.0424681	0.0185583	0.0221163	0.958421	0.924186	0.993925
GCST90277250	Sterol ester (27:1/20:4) levels	GCST90274782	CXCL5	Inverse variance weighted	30	-0.0453848	0.0151483	0.00273513	0.95563	0.927674	0.984428
GCST90277250	Sterol ester (27:1/20:4) levels	GCST90274782	CXCL5	Simple mode	30	-0.0651015	0.0504188	0.206827	0.936972	0.848808	1.03429
GCST90277250	Sterol ester (27:1/20:4) levels	GCST90274782	CXCL5	Weighted mode	30	-0.0435305	0.0189915	0.0293467	0.957403	0.922421	0.993713
GCST90277250	Sterol ester (27:1/20:4) levels	GCST90274783	CXCL6	MR Egger	30	-0.058899	0.0268765	0.0368995	0.942802	0.894423	0.993798
GCST90277250	Sterol ester (27:1/20:4) levels	GCST90274783	CXCL6	Weighted median	30	-0.0517806	0.0175668	0.00320202	0.949537	0.9174	0.9828
GCST90277250	Sterol ester (27:1/20:4) levels	GCST90274783	CXCL6	Inverse variance weighted	30	-0.0492868	0.0183354	0.00718672	0.951908	0.918306	0.986739
GCST90277250	Sterol ester (27:1/20:4) levels	GCST90274783	CXCL6	Simple mode	30	-0.0641187	0.0433779	0.15015	0.937894	0.861449	1.02112
GCST90277250	Sterol ester (27:1/20:4) levels	GCST90274783	CXCL6	Weighted mode	30	-0.0541384	0.0166184	0.00286208	0.947301	0.916943	0.978665
GCST90277250	Sterol ester (27:1/20:4) levels	GCST90274784	CXCL9	MR Egger	30	-0.0562141	0.0210603	0.0125084	0.945337	0.907109	0.985175
GCST90277250	Sterol ester (27:1/20:4) levels	GCST90274784	CXCL9	Weighted median	30	-0.0604059	0.0176808	0.000634383	0.941382	0.909318	0.974577
GCST90277250	Sterol ester (27:1/20:4) levels	GCST90274784	CXCL9	Inverse variance weighted	30	-0.0399016	0.0145553	0.00611815	0.960884	0.933859	0.988691
GCST90277250	Sterol ester (27:1/20:4) levels	GCST90274784	CXCL9	Simple mode	30	-0.00235356	0.0497351	0.962581	0.997649	0.904987	1.0998
GCST90277250	Sterol ester (27:1/20:4) levels	GCST90274784	CXCL9	Weighted mode	30	-0.0575527	0.0176298	0.00281271	0.944072	0.912007	0.977264
GCST90277250	Sterol ester (27:1/20:4) levels	GCST90274785	DNER	MR Egger	30	-0.0445089	0.0247881	0.0833621	0.956467	0.911108	1.00408
GCST90277250	Sterol ester (27:1/20:4) levels	GCST90274785	DNER	Weighted median	30	-0.0391627	0.0169253	0.0206756	0.961594	0.930218	0.994029
GCST90277250	Sterol ester (27:1/20:4) levels	GCST90274785	DNER	Inverse variance weighted	30	-0.0457494	0.0168432	0.00660357	0.955281	0.92426	0.987344
GCST90277250	Sterol ester (27:1/20:4) levels	GCST90274785	DNER	Simple mode	30	-0.0956078	0.0620303	0.134085	0.90882	0.804779	1.02631
GCST90277250	Sterol ester (27:1/20:4) levels	GCST90274785	DNER	Weighted mode	30	-0.044384	0.017615	0.0175097	0.956587	0.924124	0.99019
GCST90277250	Sterol ester (27:1/20:4) levels	GCST90274803	IL-17C	MR Egger	30	-0.0536559	0.0227308	0.0254491	0.947758	0.90646	0.990938
GCST90277250	Sterol ester (27:1/20:4) levels	GCST90274803	IL-17C	Weighted median	30	-0.0315253	0.0179222	0.0785757	0.968966	0.93552	1.00361
GCST90277250	Sterol ester (27:1/20:4) levels	GCST90274803	IL-17C	Inverse variance weighted	30	-0.0440074	0.0155323	0.00460733	0.956947	0.928253	0.986528
GCST90277250	Sterol ester (27:1/20:4) levels	GCST90274803	IL-17C	Simple mode	30	-0.0412509	0.0578988	0.481871	0.959588	0.856644	1.0749
GCST90277250	Sterol ester (27:1/20:4) levels	GCST90274803	IL-17C	Weighted mode	30	-0.0335599	0.0182415	0.0760615	0.966997	0.933034	1.0022
GCST90277250	Sterol ester (27:1/20:4) levels	GCST90274804	IL-18	MR Egger	30	-0.076789	0.0216386	0.00138861	0.926085	0.88763	0.966207
GCST90277250	Sterol ester (27:1/20:4) levels	GCST90274804	IL-18	Weighted median	30	-0.0645736	0.0184329	0.000459763	0.937467	0.904202	0.971956
GCST90277250	Sterol ester (27:1/20:4) levels	GCST90274804	IL-18	Inverse variance weighted	30	-0.0633726	0.0149566	2.26436e-05	0.938594	0.911478	0.966516
GCST90277250	Sterol ester (27:1/20:4) levels	GCST90274804	IL-18	Simple mode	30	-0.111205	0.0511841	0.0381208	0.894755	0.809348	0.989175
GCST90277250	Sterol ester (27:1/20:4) levels	GCST90274804	IL-18	Weighted mode	30	-0.0659172	0.0174597	0.000733531	0.936208	0.904712	0.968801
GCST90277250	Sterol ester (27:1/20:4) levels	GCST90274816	IL-7	MR Egger	30	-0.034969	0.0226715	0.1342	0.965635	0.923666	1.00951
GCST90277250	Sterol ester (27:1/20:4) levels	GCST90274816	IL-7	Weighted median	30	-0.0511775	0.018517	0.00571302	0.95011	0.916246	0.985226
GCST90277250	Sterol ester (27:1/20:4) levels	GCST90274816	IL-7	Inverse variance weighted	30	-0.0504646	0.0156359	0.00124881	0.950788	0.922091	0.980377
GCST90277250	Sterol ester (27:1/20:4) levels	GCST90274816	IL-7	Simple mode	30	-0.0406585	0.0500853	0.423528	0.960157	0.87038	1.05919
GCST90277250	Sterol ester (27:1/20:4) levels	GCST90274816	IL-7	Weighted mode	30	-0.0509962	0.0173795	0.00647468	0.950282	0.918457	0.98321
GCST90277250	Sterol ester (27:1/20:4) levels	GCST90274818	LAP TGF-beta-1	MR Egger	30	-0.0216897	0.0220432	0.333559	0.978544	0.937166	1.02175
GCST90277250	Sterol ester (27:1/20:4) levels	GCST90274818	LAP TGF-beta-1	Weighted median	30	-0.0397125	0.0181463	0.0286359	0.961066	0.927484	0.995863
GCST90277250	Sterol ester (27:1/20:4) levels	GCST90274818	LAP TGF-beta-1	Inverse variance weighted	30	-0.0416413	0.0153848	0.00679651	0.959214	0.930721	0.988579
GCST90277250	Sterol ester (27:1/20:4) levels	GCST90274818	LAP TGF-beta-1	Simple mode	30	-0.104948	0.0538799	0.0611759	0.900371	0.810137	1.00066
GCST90277250	Sterol ester (27:1/20:4) levels	GCST90274818	LAP TGF-beta-1	Weighted mode	30	-0.0383707	0.0170421	0.0320991	0.962356	0.930742	0.995044
GCST90277250	Sterol ester (27:1/20:4) levels	GCST90274832	PD-L1	MR Egger	30	-0.0416333	0.0213313	0.0610356	0.959221	0.919944	1.00018
GCST90277250	Sterol ester (27:1/20:4) levels	GCST90274832	PD-L1	Weighted median	30	-0.0372314	0.0179778	0.038362	0.963453	0.930096	0.998007
GCST90277250	Sterol ester (27:1/20:4) levels	GCST90274832	PD-L1	Inverse variance weighted	30	-0.0393324	0.0147495	0.00766008	0.961431	0.934035	0.989631
GCST90277250	Sterol ester (27:1/20:4) levels	GCST90274832	PD-L1	Simple mode	30	-0.0237382	0.0478171	0.623328	0.976541	0.889176	1.07249
GCST90277250	Sterol ester (27:1/20:4) levels	GCST90274832	PD-L1	Weighted mode	30	-0.0372566	0.0173235	0.0399732	0.963429	0.931266	0.996703
GCST90277250	Sterol ester (27:1/20:4) levels	GCST90274833	SCF	MR Egger	30	-0.0914689	0.0331092	0.0100148	0.91259	0.855249	0.973775
GCST90277250	Sterol ester (27:1/20:4) levels	GCST90274833	SCF	Weighted median	30	-0.108981	0.0185688	4.38324e-09	0.896747	0.864697	0.929985
GCST90277250	Sterol ester (27:1/20:4) levels	GCST90274833	SCF	Inverse variance weighted	30	-0.0699168	0.0228135	0.00217879	0.932471	0.891695	0.975113
GCST90277250	Sterol ester (27:1/20:4) levels	GCST90274833	SCF	Simple mode	30	-0.018119	0.0731969	0.806236	0.982044	0.850794	1.13354
GCST90277250	Sterol ester (27:1/20:4) levels	GCST90274833	SCF	Weighted mode	30	-0.106008	0.017254	1.07381e-06	0.899417	0.869509	0.930354
GCST90277250	Sterol ester (27:1/20:4) levels	GCST90274842	TNFSF14	MR Egger	30	-0.0535413	0.0369298	0.15822	0.947867	0.881682	1.01902
GCST90277250	Sterol ester (27:1/20:4) levels	GCST90274842	TNFSF14	Weighted median	30	-0.0683433	0.0207442	0.000985711	0.93394	0.896729	0.972695
GCST90277250	Sterol ester (27:1/20:4) levels	GCST90274842	TNFSF14	Inverse variance weighted	30	-0.0666383	0.0251169	0.00797501	0.935533	0.890593	0.982741
GCST90277250	Sterol ester (27:1/20:4) levels	GCST90274842	TNFSF14	Simple mode	30	-0.0518493	0.0664289	0.441408	0.949472	0.83356	1.0815
GCST90277250	Sterol ester (27:1/20:4) levels	GCST90274842	TNFSF14	Weighted mode	30	-0.069252	0.0209748	0.00255582	0.933092	0.895509	0.972251
GCST90277250	Sterol ester (27:1/20:4) levels	GCST90274843	TRAIL	MR Egger	30	-0.114311	0.0267273	0.000199169	0.89198	0.846456	0.939953
GCST90277250	Sterol ester (27:1/20:4) levels	GCST90274843	TRAIL	Weighted median	30	-0.104413	0.0179564	6.07113e-09	0.900853	0.8697	0.933123
GCST90277250	Sterol ester (27:1/20:4) levels	GCST90274843	TRAIL	Inverse variance weighted	30	-0.0960994	0.0184417	1.8785e-07	0.908374	0.876126	0.941808
GCST90277250	Sterol ester (27:1/20:4) levels	GCST90274843	TRAIL	Simple mode	30	-0.051706	0.0609953	0.403545	0.949608	0.842605	1.0702
GCST90277250	Sterol ester (27:1/20:4) levels	GCST90274843	TRAIL	Weighted mode	30	-0.106008	0.0185538	3.50452e-06	0.899417	0.867297	0.932727
GCST90277250	Sterol ester (27:1/20:4) levels	GCST90274848	VEGF_A	MR Egger	30	-0.0518245	0.0216166	0.023424	0.949495	0.910107	0.990589
GCST90277250	Sterol ester (27:1/20:4) levels	GCST90274848	VEGF_A	Weighted median	30	-0.0518478	0.0181441	0.00426909	0.949473	0.916301	0.983846
GCST90277250	Sterol ester (27:1/20:4) levels	GCST90274848	VEGF_A	Inverse variance weighted	30	-0.0439997	0.0149367	0.00322165	0.956954	0.929345	0.985384
GCST90277250	Sterol ester (27:1/20:4) levels	GCST90274848	VEGF_A	Simple mode	30	-0.0415993	0.0502668	0.414672	0.959254	0.869252	1.05857
GCST90277250	Sterol ester (27:1/20:4) levels	GCST90274848	VEGF_A	Weighted mode	30	-0.0503857	0.0180007	0.00901829	0.950863	0.9179	0.985009

[truncated: 3 more sheets: Table S10, Table S11, Table S12]
